# Supplementary material for: (2,2′-Bipyridine-κ2 N,N′)[bis­(diphenyl­thio­phosphino­yl)meth­yl]lithium(I) benzene monosolvate
Source: Acta Crystallogr Sect E Struct Rep Online. 2013 Feb 20;69(Pt 3):m160–1. doi: 10.1107/S160053681300456X (PMC3588425; doi:10.1107/S160053681300456X)
Supplement: Supplementary file 1 [file e-69-0m160-sup1.cif]

##############################################################################
#                                                                            #
# This CIF contains the data in a paper accepted for publication in          #
# Acta Crystallographica Section E. It conforms to the requirements of       #
# Notes for Authors for Acta Crystallographica Section E, and has been       #
# peer reviewed under the auspices of the IUCr Commission on Journals.       #
#                                                                            #
# Full details of the Crystallographic Information File format               #
# are given in the paper "The Crystallographic Information File (CIF):       #
# a New Standard Archive File for Crystallography" by S. R. Hall, F. H.      #
# Allen and I. D. Brown [Acta Cryst. (1991), A47, 655-685].                  #
#                                                                            #
# The current version of the core CIF dictionary is obtainable from          #
# ftp://ftp.iucr.org/pub/cif_core.dic.                                       #
#                                                                            #
# Software is freely available for graphical display of the structure(s)     #
# in this CIF. For information consult the CIF software page                 #
# http://www.iucr.org/resources/cif/software.                                #
#                                                                            #
# This file may be used for bona fide research purposes within the           #
# scientific community so long as proper attribution is given to the journal # 
# article from which it was obtained.                                        #
#                                                                            #
##############################################################################
data_global
_audit_creation_method     'form.cif (version 2.0)'
_journal_data_validation_number     ?
_journal_date_recd_electronic     2013-02-13
_journal_date_accepted     2013-02-15
_journal_name_full     'Acta Crystallographica, Section E'
_journal_year     2013
_journal_volume     69
_journal_issue      3
_journal_page_first     m160
_journal_page_last     m161
_journal_paper_category     QM
_journal_paper_doi     10.1107/S160053681300456X
_journal_coeditor_code     RZ5044
_publ_contact_author_name     'Prof. Fun Hoong-Kun'
_publ_contact_author_address
;
      X-ray Crystallography Unit
      School of Physics
      Universiti Sains Malaysia
      11800 USM, Penang
      Malaysia
;
_publ_contact_author_email     'hkfun@usm.my'
_publ_contact_author_fax     '6 04 6579150'
_publ_contact_author_phone     '6 04 6533652'
_publ_section_title
;\
(2,2'-Bipyridine-\k^2^<i>N</i>,<i>N</i>')[bis(diphenylthiophosphinoyl)methyl]\
lithium(I) benzene monosolvate
;
loop_
    _publ_author_name
    _publ_author_footnote
    _publ_author_address
    'Wenshan Ren' ?
;
College of Chemistry and Chemical Engineering
Southwest University
Chongqing 400715
People's Republic of China
;
    'Suchada Chantrapromma'
;
Additional correspondence author, e-mail: suchada.c@usm.my.
Thomson Reuters ResearcherID: A-5085-2009.
;
;
Department of Chemistry
Faculty of Science
Prince of Songkla University
Hat-Yai, Songkhla 90112
Thailand
;
    'Hoong-Kun Fun'
;
Thomson Reuters ResearcherID: A-3561-2009.
;
;
X-ray Crystallography Unit
School of Physics
Universiti Sains Malaysia
11800 USM, Penang
Malaysia
Department of Pharmaceutical Chemistry,
College of Pharmacy, King Saud University,
Riyadh 11451, Saudi Arabia
;
data_I
_audit_creation_method     SHELXL-97
_chemical_name_systematic
;\
(2,2'-Bipyridine-\
\k^2^<i>N</i>,<i>N</i>')[bis(diphenylthiophosphinoyl)methyl]lithium(I) benzene
monosolvate
;
_chemical_name_common     ?
_chemical_formula_moiety     'C35 H29 Li N2 P2 S2, C6 H6'
_chemical_formula_sum     'C41 H35 Li N2 P2 S2'
_chemical_formula_iupac     '[Li (C25 H21 P2 S2) (C10 H8 N2)], C6 H6'
_chemical_formula_weight     688.73
_chemical_melting_point     ?
_chemical_melting_point_gt     ?
_chemical_melting_point_lt     ?
_symmetry_cell_setting     triclinic
_symmetry_space_group_name_H-M     'P -1'
_symmetry_space_group_name_Hall     '-P 1'
loop_
    _symmetry_equiv_pos_as_xyz
    'x, y, z'
    '-x, -y, -z'
_cell_length_a     10.7654(11)
_cell_length_b     13.1295(12)
_cell_length_c     13.5498(11)
_cell_angle_alpha     90.746(2)
_cell_angle_beta     101.9020(10)
_cell_angle_gamma     109.257(2)
_cell_volume     1762.3(3)
_cell_formula_units_Z     2
_cell_measurement_reflns_used     7517
_cell_measurement_theta_min     2.16
_cell_measurement_theta_max     27.00
_cell_measurement_temperature     297(2)
_exptl_crystal_description     Block
_exptl_crystal_colour     Yellow
_exptl_crystal_size_max     0.44
_exptl_crystal_size_mid     0.28
_exptl_crystal_size_min     0.20
_exptl_crystal_density_diffrn     1.298
_exptl_crystal_density_meas     ?
_exptl_crystal_density_method     'not measured'
_exptl_crystal_F_000     720
_exptl_absorpt_coefficient_mu     0.275
_exptl_absorpt_correction_type     multi-scan
_exptl_absorpt_process_details     '(SADABS; Bruker, 2009)'
_exptl_absorpt_correction_T_min     0.8888
_exptl_absorpt_correction_T_max     0.9471
_exptl_special_details     ?
_diffrn_ambient_temperature     297(2)
_diffrn_radiation_type     'MoK\a'
_diffrn_radiation_wavelength     0.71073
_diffrn_radiation_source     'sealed tube'
_diffrn_radiation_monochromator     'graphite'
_diffrn_measurement_device_type     'Bruker APEXII CCD area detector'
_diffrn_measurement_method     '\f and \w scans'
_diffrn_detector_area_resol_mean     ?
_diffrn_reflns_number     10290
_diffrn_reflns_av_R_equivalents     0.0307
_diffrn_reflns_av_sigmaI/netI     0.0715
_diffrn_reflns_theta_min     2.16
_diffrn_reflns_theta_max     27.00
_diffrn_reflns_theta_full     27.00
_diffrn_measured_fraction_theta_max     0.977
_diffrn_measured_fraction_theta_full     0.977
_diffrn_reflns_limit_h_min     -11
_diffrn_reflns_limit_h_max     13
_diffrn_reflns_limit_k_min     -16
_diffrn_reflns_limit_k_max     16
_diffrn_reflns_limit_l_min     -17
_diffrn_reflns_limit_l_max     9
_diffrn_standards_number     0
_diffrn_standards_interval_count     ?
_diffrn_standards_interval_time     ?
_diffrn_standards_decay_%     ?
_refine_special_details
;
 Refinement of F^2^ against ALL reflections.  The weighted R-factor wR and
 goodness of fit S are based on F^2^, conventional R-factors R are based
 on F, with F set to zero for negative F^2^. The threshold expression of
 F^2^ > 2sigma(F^2^) is used only for calculating R-factors(gt) etc. and is
 not relevant to the choice of reflections for refinement.  R-factors based
 on F^2^ are statistically about twice as large as those based on F, and R-
 factors based on ALL data will be even larger.
;
_reflns_number_total     7517
_reflns_number_gt     5856
_reflns_threshold_expression     'I > 2\s(I)'
_refine_ls_structure_factor_coef     Fsqd
_refine_ls_matrix_type     full
_refine_ls_R_factor_all     0.0662
_refine_ls_R_factor_gt     0.0496
_refine_ls_wR_factor_gt     0.1054
_refine_ls_wR_factor_ref     0.1148
_refine_ls_goodness_of_fit_ref     1.036
_refine_ls_restrained_S_all     1.036
_refine_ls_number_reflns     7517
_refine_ls_number_parameters     433
_refine_ls_number_restraints     0
_refine_ls_hydrogen_treatment     constr
_refine_ls_weighting_scheme     calc
_refine_ls_weighting_details
         'calc w=1/[\s^2^(Fo^2^)+(0.0350P)^2^+0.9744P] where P=(Fo^2^+2Fc^2^)/3'
_atom_sites_solution_hydrogens     geom
_atom_sites_solution_primary     direct
_atom_sites_solution_secondary     difmap
_refine_ls_shift/su_max     0.001
_refine_ls_shift/su_mean     0.001
_refine_diff_density_max     0.531
_refine_diff_density_min     -0.391
_refine_ls_extinction_method     none
_refine_ls_extinction_coef     ?
loop_
    _atom_type_symbol
    _atom_type_description
    _atom_type_scat_dispersion_real
    _atom_type_scat_dispersion_imag
    _atom_type_scat_source
    'C' 'C' 0.0033 0.0016
                         'International Tables Vol C Tables 4.2.6.8 and 6.1.1.4'
    'H' 'H' 0.0000 0.0000
                         'International Tables Vol C Tables 4.2.6.8 and 6.1.1.4'
    'N' 'N' 0.0061 0.0033
                         'International Tables Vol C Tables 4.2.6.8 and 6.1.1.4'
    'P' 'P' 0.1023 0.0942
                         'International Tables Vol C Tables 4.2.6.8 and 6.1.1.4'
    'S' 'S' 0.1246 0.1234
                         'International Tables Vol C Tables 4.2.6.8 and 6.1.1.4'
    'Li' 'Li' -0.0003 0.0001
                         'International Tables Vol C Tables 4.2.6.8 and 6.1.1.4'
_computing_data_collection     'APEX2 (Bruker, 2009)'
_computing_cell_refinement     'SAINT (Bruker, 2009)'
_computing_data_reduction     'SAINT (Bruker, 2009)'
_computing_structure_solution     'SHELXTL (Sheldrick, 2008)'
_computing_structure_refinement     'SHELXTL (Sheldrick, 2008)'
_computing_molecular_graphics     'SHELXTL (Sheldrick, 2008)'
_computing_publication_material
;
SHELXTL, PLATON (Spek, 2009),
<i>Mercury</i> (Macrae <i>et al.</i>, 2006) and
publCIF (Westrip, 2010)
;
loop_
    _atom_site_type_symbol
    _atom_site_label
    _atom_site_fract_x
    _atom_site_fract_y
    _atom_site_fract_z
    _atom_site_U_iso_or_equiv
    _atom_site_adp_type
    _atom_site_calc_flag
    _atom_site_refinement_flags
    _atom_site_occupancy
    _atom_site_symmetry_multiplicity
    _atom_site_disorder_assembly
    _atom_site_disorder_group
    C C1 -0.1068(3) 0.6986(2) 0.4548(2) 0.0263(6) Uani d . 1 1 . .
    H H1 -0.1062 0.6450 0.4073 0.032 Uiso calc R 1 1 . .
    C C2 -0.2238(3) 0.6835(2) 0.4891(2) 0.0313(7) Uani d . 1 1 . .
    H H2 -0.3002 0.6196 0.4681 0.038 Uiso calc R 1 1 . .
    C C3 -0.2262(3) 0.7641(2) 0.5547(2) 0.0275(6) Uani d . 1 1 . .
    H H3 -0.3057 0.7571 0.5781 0.033 Uiso calc R 1 1 . .
    C C4 -0.1129(2) 0.8542(2) 0.58578(18) 0.0203(5) Uani d . 1 1 . .
    H H4 -0.1133 0.9105 0.6303 0.024 Uiso calc R 1 1 . .
    C C5 0.0030(2) 0.86183(19) 0.55080(18) 0.0169(5) Uani d . 1 1 . .
    C C6 0.1316(2) 0.95504(19) 0.58236(17) 0.0157(5) Uani d . 1 1 . .
    C C7 0.1516(3) 1.0354(2) 0.65794(18) 0.0200(5) Uani d . 1 1 . .
    H H7 0.0814 1.0335 0.6912 0.024 Uiso calc R 1 1 . .
    C C8 0.2748(3) 1.1181(2) 0.6840(2) 0.0253(6) Uani d . 1 1 . .
    H H8 0.2906 1.1731 0.7359 0.030 Uiso calc R 1 1 . .
    C C9 0.3747(3) 1.1200(2) 0.63387(19) 0.0222(6) Uani d . 1 1 . .
    H H9 0.4600 1.1763 0.6499 0.027 Uiso calc R 1 1 . .
    C C10 0.3469(2) 1.0375(2) 0.55958(19) 0.0199(5) Uani d . 1 1 . .
    H H10 0.4157 1.0388 0.5251 0.024 Uiso calc R 1 1 . .
    C C11 0.3737(2) 0.95373(18) 0.19821(17) 0.0147(5) Uani d . 1 1 . .
    C C12 0.4031(2) 1.03724(19) 0.27311(18) 0.0178(5) Uani d . 1 1 . .
    H H12 0.3388 1.0362 0.3121 0.021 Uiso calc R 1 1 . .
    C C13 0.5256(3) 1.1220(2) 0.2912(2) 0.0230(6) Uani d . 1 1 . .
    H H13 0.5453 1.1781 0.3429 0.028 Uiso calc R 1 1 . .
    C C14 0.6193(3) 1.1248(2) 0.2338(2) 0.0236(6) Uani d . 1 1 . .
    H H14 0.7034 1.1824 0.2467 0.028 Uiso calc R 1 1 . .
    C C15 0.5903(2) 1.0436(2) 0.1577(2) 0.0220(5) Uani d . 1 1 . .
    H H15 0.6538 1.0461 0.1176 0.026 Uiso calc R 1 1 . .
    C C16 0.4683(2) 0.95842(19) 0.14008(18) 0.0184(5) Uani d . 1 1 . .
    H H16 0.4489 0.9027 0.0879 0.022 Uiso calc R 1 1 . .
    C C17 0.1507(2) 0.82567(18) 0.04508(17) 0.0139(5) Uani d . 1 1 . .
    C C18 0.1161(2) 0.91241(19) 0.00406(18) 0.0172(5) Uani d . 1 1 . .
    H H18 0.1333 0.9761 0.0463 0.021 Uiso calc R 1 1 . .
    C C19 0.0566(2) 0.9061(2) -0.09820(19) 0.0220(6) Uani d . 1 1 . .
    H H19 0.0337 0.9653 -0.1259 0.026 Uiso calc R 1 1 . .
    C C20 0.0309(3) 0.8129(2) -0.15950(19) 0.0230(6) Uani d . 1 1 . .
    H H20 -0.0115 0.8079 -0.2291 0.028 Uiso calc R 1 1 . .
    C C21 0.0664(3) 0.7273(2) -0.12038(19) 0.0227(6) Uani d . 1 1 . .
    H H21 0.0506 0.6643 -0.1632 0.027 Uiso calc R 1 1 . .
    C C22 0.1252(2) 0.73354(19) -0.01822(18) 0.0181(5) Uani d . 1 1 . .
    H H22 0.1484 0.6741 0.0088 0.022 Uiso calc R 1 1 . .
    C C23 0.2662(2) 0.72073(18) 0.20470(17) 0.0148(5) Uani d . 1 1 . .
    H H23 0.3089 0.6989 0.1577 0.018 Uiso calc R 1 1 . .
    C C24 0.3158(2) 0.53993(18) 0.28467(17) 0.0140(5) Uani d . 1 1 . .
    C C25 0.4196(2) 0.52524(19) 0.35627(18) 0.0181(5) Uani d . 1 1 . .
    H H25 0.4558 0.5710 0.4176 0.022 Uiso calc R 1 1 . .
    C C26 0.4708(2) 0.4439(2) 0.33868(19) 0.0215(5) Uani d . 1 1 . .
    H H26 0.5420 0.4343 0.3879 0.026 Uiso calc R 1 1 . .
    C C27 0.4178(2) 0.37688(19) 0.2493(2) 0.0210(5) Uani d . 1 1 . .
    H H27 0.4523 0.3210 0.2375 0.025 Uiso calc R 1 1 . .
    C C28 0.3151(3) 0.3913(2) 0.1775(2) 0.0233(6) Uani d . 1 1 . .
    H H28 0.2790 0.3455 0.1162 0.028 Uiso calc R 1 1 . .
    C C29 0.2647(2) 0.4725(2) 0.19484(19) 0.0207(5) Uani d . 1 1 . .
    H H29 0.1944 0.4823 0.1450 0.025 Uiso calc R 1 1 . .
    C C30 0.0649(2) 0.56099(18) 0.29200(18) 0.0141(5) Uani d . 1 1 . .
    C C31 0.0284(2) 0.49183(19) 0.36662(19) 0.0192(5) Uani d . 1 1 . .
    H H31 0.0952 0.4905 0.4241 0.023 Uiso calc R 1 1 . .
    C C32 -0.1039(3) 0.4254(2) 0.3578(2) 0.0244(6) Uani d . 1 1 . .
    H H32 -0.1274 0.3784 0.4088 0.029 Uiso calc R 1 1 . .
    C C33 -0.2026(3) 0.4275(2) 0.2745(2) 0.0269(6) Uani d . 1 1 . .
    H H33 -0.2937 0.3827 0.2688 0.032 Uiso calc R 1 1 . .
    C C34 -0.1679(3) 0.4950(2) 0.1997(2) 0.0280(6) Uani d . 1 1 . .
    H H34 -0.2355 0.4963 0.1427 0.034 Uiso calc R 1 1 . .
    C C35 -0.0341(2) 0.5614(2) 0.2075(2) 0.0211(5) Uani d . 1 1 . .
    H H35 -0.0106 0.6067 0.1553 0.025 Uiso calc R 1 1 . .
    C C36 0.4914(3) 0.7279(2) -0.0237(2) 0.0252(6) Uani d . 1 1 . .
    H H36 0.4141 0.7342 -0.0681 0.030 Uiso calc R 1 1 . .
    C C37 0.6179(3) 0.8037(2) -0.0203(2) 0.0257(6) Uani d . 1 1 . .
    H H37 0.6273 0.8625 -0.0616 0.031 Uiso calc R 1 1 . .
    C C38 0.7308(3) 0.7930(2) 0.0440(2) 0.0261(6) Uani d . 1 1 . .
    H H38 0.8180 0.8440 0.0461 0.031 Uiso calc R 1 1 . .
    C C39 0.7159(3) 0.7079(2) 0.1048(2) 0.0257(6) Uani d . 1 1 . .
    H H39 0.7932 0.7008 0.1486 0.031 Uiso calc R 1 1 . .
    C C40 0.5902(3) 0.6332(2) 0.1025(2) 0.0273(6) Uani d . 1 1 . .
    H H40 0.5805 0.5754 0.1449 0.033 Uiso calc R 1 1 . .
    C C41 0.4776(3) 0.6435(2) 0.0373(2) 0.0271(6) Uani d . 1 1 . .
    H H41 0.3907 0.5920 0.0348 0.032 Uiso calc R 1 1 . .
    Li Li1 0.1760(4) 0.8253(3) 0.4313(3) 0.0221(9) Uani d . 1 1 . .
    N N1 0.0051(2) 0.78456(16) 0.48517(16) 0.0190(4) Uani d . 1 1 . .
    N N2 0.22935(19) 0.95594(16) 0.53321(15) 0.0156(4) Uani d . 1 1 . .
    P P1 0.22202(6) 0.83361(5) 0.18020(4) 0.01272(14) Uani d . 1 1 . .
    P P2 0.24198(6) 0.64311(5) 0.30422(4) 0.01215(14) Uani d . 1 1 . .
    S S1 0.09223(6) 0.85611(5) 0.25669(5) 0.01720(14) Uani d . 1 1 . .
    S S2 0.31422(6) 0.71102(5) 0.44789(4) 0.01617(14) Uani d . 1 1 . .
loop_
    _atom_site_aniso_label
    _atom_site_aniso_U_11
    _atom_site_aniso_U_22
    _atom_site_aniso_U_33
    _atom_site_aniso_U_12
    _atom_site_aniso_U_13
    _atom_site_aniso_U_23
    C1 0.0240(14) 0.0195(13) 0.0336(16) 0.0075(11) 0.0027(12) -0.0003(11)
    C2 0.0170(13) 0.0250(15) 0.0457(18) 0.0021(12) 0.0012(12) 0.0063(13)
    C3 0.0168(13) 0.0353(16) 0.0339(16) 0.0103(12) 0.0102(12) 0.0147(13)
    C4 0.0200(13) 0.0285(14) 0.0175(13) 0.0137(11) 0.0064(10) 0.0080(10)
    C5 0.0190(12) 0.0187(12) 0.0165(12) 0.0111(10) 0.0034(10) 0.0072(10)
    C6 0.0173(12) 0.0209(12) 0.0128(12) 0.0106(10) 0.0048(9) 0.0060(9)
    C7 0.0239(13) 0.0239(13) 0.0166(13) 0.0123(11) 0.0072(10) 0.0021(10)
    C8 0.0338(15) 0.0230(14) 0.0183(13) 0.0112(12) 0.0015(11) -0.0040(10)
    C9 0.0193(13) 0.0205(13) 0.0235(14) 0.0046(11) 0.0012(10) 0.0030(10)
    C10 0.0187(12) 0.0236(13) 0.0210(13) 0.0107(11) 0.0066(10) 0.0064(10)
    C11 0.0162(12) 0.0152(12) 0.0125(11) 0.0070(10) 0.0002(9) 0.0018(9)
    C12 0.0220(13) 0.0153(12) 0.0158(12) 0.0076(10) 0.0016(10) 0.0018(9)
    C13 0.0268(14) 0.0152(12) 0.0224(14) 0.0067(11) -0.0039(11) -0.0011(10)
    C14 0.0163(12) 0.0172(13) 0.0295(15) 0.0007(10) -0.0038(11) 0.0062(11)
    C15 0.0182(12) 0.0229(13) 0.0256(14) 0.0072(11) 0.0056(11) 0.0089(11)
    C16 0.0202(12) 0.0163(12) 0.0199(13) 0.0077(10) 0.0047(10) 0.0027(10)
    C17 0.0108(11) 0.0168(12) 0.0129(11) 0.0025(9) 0.0037(9) 0.0025(9)
    C18 0.0195(12) 0.0168(12) 0.0166(12) 0.0074(10) 0.0051(10) 0.0015(9)
    C19 0.0211(13) 0.0279(14) 0.0214(13) 0.0124(11) 0.0066(11) 0.0098(11)
    C20 0.0224(13) 0.0300(14) 0.0137(12) 0.0071(12) 0.0007(10) 0.0018(10)
    C21 0.0245(13) 0.0238(13) 0.0177(13) 0.0055(11) 0.0045(11) -0.0032(10)
    C22 0.0215(13) 0.0175(12) 0.0168(12) 0.0078(10) 0.0053(10) 0.0040(10)
    C23 0.0183(12) 0.0137(11) 0.0151(12) 0.0074(10) 0.0064(9) 0.0009(9)
    C24 0.0135(11) 0.0137(11) 0.0155(12) 0.0040(9) 0.0060(9) 0.0033(9)
    C25 0.0163(12) 0.0197(12) 0.0165(12) 0.0048(10) 0.0016(10) -0.0005(10)
    C26 0.0196(13) 0.0251(14) 0.0239(14) 0.0131(11) 0.0042(10) 0.0051(11)
    C27 0.0220(13) 0.0150(12) 0.0316(15) 0.0103(11) 0.0110(11) 0.0052(10)
    C28 0.0247(14) 0.0194(13) 0.0250(14) 0.0084(11) 0.0026(11) -0.0047(10)
    C29 0.0192(12) 0.0226(13) 0.0217(13) 0.0105(11) 0.0021(10) 0.0000(10)
    C30 0.0129(11) 0.0124(11) 0.0194(12) 0.0060(9) 0.0061(9) -0.0008(9)
    C31 0.0186(12) 0.0183(12) 0.0208(13) 0.0048(10) 0.0073(10) -0.0003(10)
    C32 0.0258(14) 0.0177(13) 0.0292(15) 0.0023(11) 0.0139(12) -0.0011(11)
    C33 0.0154(13) 0.0143(12) 0.0498(18) 0.0020(11) 0.0100(12) -0.0054(12)
    C34 0.0159(13) 0.0186(13) 0.0440(17) 0.0058(11) -0.0050(12) -0.0020(12)
    C35 0.0170(12) 0.0170(12) 0.0283(14) 0.0068(10) 0.0009(11) 0.0033(10)
    C36 0.0294(14) 0.0246(14) 0.0238(14) 0.0121(12) 0.0061(11) 0.0017(11)
    C37 0.0368(16) 0.0221(14) 0.0245(14) 0.0161(12) 0.0101(12) 0.0045(11)
    C38 0.0269(14) 0.0196(13) 0.0313(15) 0.0064(11) 0.0082(12) -0.0033(11)
    C39 0.0290(14) 0.0234(14) 0.0259(14) 0.0135(12) 0.0012(11) -0.0013(11)
    C40 0.0378(16) 0.0251(14) 0.0231(14) 0.0145(13) 0.0091(12) 0.0051(11)
    C41 0.0280(15) 0.0282(15) 0.0259(15) 0.0083(12) 0.0102(12) 0.0002(11)
    Li1 0.023(2) 0.022(2) 0.025(2) 0.0119(19) 0.0070(18) -0.0009(18)
    N1 0.0184(10) 0.0162(10) 0.0232(11) 0.0076(9) 0.0032(9) 0.0029(8)
    N2 0.0159(10) 0.0184(10) 0.0151(10) 0.0085(9) 0.0044(8) 0.0024(8)
    P1 0.0142(3) 0.0118(3) 0.0133(3) 0.0053(2) 0.0040(2) 0.0011(2)
    P2 0.0119(3) 0.0115(3) 0.0130(3) 0.0039(2) 0.0028(2) 0.0008(2)
    S1 0.0183(3) 0.0199(3) 0.0171(3) 0.0095(3) 0.0069(2) 0.0020(2)
    S2 0.0169(3) 0.0176(3) 0.0135(3) 0.0059(2) 0.0025(2) -0.0013(2)
_geom_special_details
;
 All esds (except the esd in the dihedral angle between two l.s. planes)
 are estimated using the full covariance matrix.  The cell esds are taken
 into account individually in the estimation of esds in distances, angles
 and torsion angles; correlations between esds in cell parameters are only
 used when they are defined by crystal symmetry.  An approximate (isotropic)
 treatment of cell esds is used for estimating esds involving l.s. planes.
;
loop_
    _geom_bond_atom_site_label_1
    _geom_bond_atom_site_label_2
    _geom_bond_site_symmetry_2
    _geom_bond_distance
    _geom_bond_publ_flag
    C1 N1 . 1.334(3) ?
    C1 C2 . 1.386(4) ?
    C1 H1 . 0.9500 ?
    C2 C3 . 1.383(4) ?
    C2 H2 . 0.9500 ?
    C3 C4 . 1.375(4) ?
    C3 H3 . 0.9500 ?
    C4 C5 . 1.398(3) ?
    C4 H4 . 0.9500 ?
    C5 N1 . 1.349(3) ?
    C5 C6 . 1.490(3) ?
    C6 N2 . 1.354(3) ?
    C6 C7 . 1.393(3) ?
    C7 C8 . 1.382(4) ?
    C7 H7 . 0.9500 ?
    C8 C9 . 1.379(4) ?
    C8 H8 . 0.9500 ?
    C9 C10 . 1.382(3) ?
    C9 H9 . 0.9500 ?
    C10 N2 . 1.336(3) ?
    C10 H10 . 0.9500 ?
    C11 C12 . 1.394(3) ?
    C11 C16 . 1.397(3) ?
    C11 P1 . 1.828(2) ?
    C12 C13 . 1.389(3) ?
    C12 H12 . 0.9500 ?
    C13 C14 . 1.386(4) ?
    C13 H13 . 0.9500 ?
    C14 C15 . 1.385(4) ?
    C14 H14 . 0.9500 ?
    C15 C16 . 1.388(3) ?
    C15 H15 . 0.9500 ?
    C16 H16 . 0.9500 ?
    C17 C22 . 1.390(3) ?
    C17 C18 . 1.398(3) ?
    C17 P1 . 1.821(2) ?
    C18 C19 . 1.390(3) ?
    C18 H18 . 0.9500 ?
    C19 C20 . 1.385(4) ?
    C19 H19 . 0.9500 ?
    C20 C21 . 1.381(4) ?
    C20 H20 . 0.9500 ?
    C21 C22 . 1.387(3) ?
    C21 H21 . 0.9500 ?
    C22 H22 . 0.9500 ?
    C23 P2 . 1.712(2) ?
    C23 P1 . 1.716(2) ?
    C23 H23 . 0.9500 ?
    C24 C25 . 1.388(3) ?
    C24 C29 . 1.394(3) ?
    C24 P2 . 1.824(2) ?
    C25 C26 . 1.392(3) ?
    C25 H25 . 0.9500 ?
    C26 C27 . 1.386(3) ?
    C26 H26 . 0.9500 ?
    C27 C28 . 1.380(3) ?
    C27 H27 . 0.9500 ?
    C28 C29 . 1.383(3) ?
    C28 H28 . 0.9500 ?
    C29 H29 . 0.9500 ?
    C30 C35 . 1.396(3) ?
    C30 C31 . 1.398(3) ?
    C30 P2 . 1.825(2) ?
    C31 C32 . 1.382(3) ?
    C31 H31 . 0.9500 ?
    C32 C33 . 1.389(4) ?
    C32 H32 . 0.9500 ?
    C33 C34 . 1.383(4) ?
    C33 H33 . 0.9500 ?
    C34 C35 . 1.397(3) ?
    C34 H34 . 0.9500 ?
    C35 H35 . 0.9500 ?
    C36 C41 . 1.377(4) ?
    C36 C37 . 1.389(4) ?
    C36 H36 . 0.9500 ?
    C37 C38 . 1.391(4) ?
    C37 H37 . 0.9500 ?
    C38 C39 . 1.383(4) ?
    C38 H38 . 0.9500 ?
    C39 C40 . 1.378(4) ?
    C39 H39 . 0.9500 ?
    C40 C41 . 1.392(4) ?
    C40 H40 . 0.9500 ?
    C41 H41 . 0.9500 ?
    Li1 N1 . 2.030(5) ?
    Li1 N2 . 2.035(5) ?
    Li1 S2 . 2.420(4) ?
    Li1 S1 . 2.441(4) ?
    P1 S1 . 1.9939(9) ?
    P2 S2 . 2.0155(8) ?
loop_
    _geom_angle_atom_site_label_1
    _geom_angle_atom_site_label_2
    _geom_angle_atom_site_label_3
    _geom_angle_site_symmetry_1
    _geom_angle_site_symmetry_3
    _geom_angle
    _geom_angle_publ_flag
    N1 C1 C2 . . 123.4(3) ?
    N1 C1 H1 . . 118.3 ?
    C2 C1 H1 . . 118.3 ?
    C3 C2 C1 . . 118.1(3) ?
    C3 C2 H2 . . 121.0 ?
    C1 C2 H2 . . 121.0 ?
    C4 C3 C2 . . 119.6(2) ?
    C4 C3 H3 . . 120.2 ?
    C2 C3 H3 . . 120.2 ?
    C3 C4 C5 . . 119.0(2) ?
    C3 C4 H4 . . 120.5 ?
    C5 C4 H4 . . 120.5 ?
    N1 C5 C4 . . 121.7(2) ?
    N1 C5 C6 . . 115.5(2) ?
    C4 C5 C6 . . 122.8(2) ?
    N2 C6 C7 . . 121.8(2) ?
    N2 C6 C5 . . 115.4(2) ?
    C7 C6 C5 . . 122.8(2) ?
    C8 C7 C6 . . 119.2(2) ?
    C8 C7 H7 . . 120.4 ?
    C6 C7 H7 . . 120.4 ?
    C9 C8 C7 . . 119.4(2) ?
    C9 C8 H8 . . 120.3 ?
    C7 C8 H8 . . 120.3 ?
    C8 C9 C10 . . 118.0(2) ?
    C8 C9 H9 . . 121.0 ?
    C10 C9 H9 . . 121.0 ?
    N2 C10 C9 . . 124.2(2) ?
    N2 C10 H10 . . 117.9 ?
    C9 C10 H10 . . 117.9 ?
    C12 C11 C16 . . 118.7(2) ?
    C12 C11 P1 . . 122.17(18) ?
    C16 C11 P1 . . 118.92(17) ?
    C13 C12 C11 . . 120.5(2) ?
    C13 C12 H12 . . 119.8 ?
    C11 C12 H12 . . 119.8 ?
    C14 C13 C12 . . 120.1(2) ?
    C14 C13 H13 . . 119.9 ?
    C12 C13 H13 . . 119.9 ?
    C15 C14 C13 . . 120.0(2) ?
    C15 C14 H14 . . 120.0 ?
    C13 C14 H14 . . 120.0 ?
    C14 C15 C16 . . 119.9(2) ?
    C14 C15 H15 . . 120.1 ?
    C16 C15 H15 . . 120.1 ?
    C15 C16 C11 . . 120.7(2) ?
    C15 C16 H16 . . 119.6 ?
    C11 C16 H16 . . 119.6 ?
    C22 C17 C18 . . 118.9(2) ?
    C22 C17 P1 . . 121.50(18) ?
    C18 C17 P1 . . 119.61(18) ?
    C19 C18 C17 . . 120.4(2) ?
    C19 C18 H18 . . 119.8 ?
    C17 C18 H18 . . 119.8 ?
    C20 C19 C18 . . 119.6(2) ?
    C20 C19 H19 . . 120.2 ?
    C18 C19 H19 . . 120.2 ?
    C21 C20 C19 . . 120.6(2) ?
    C21 C20 H20 . . 119.7 ?
    C19 C20 H20 . . 119.7 ?
    C20 C21 C22 . . 119.7(2) ?
    C20 C21 H21 . . 120.2 ?
    C22 C21 H21 . . 120.2 ?
    C21 C22 C17 . . 120.8(2) ?
    C21 C22 H22 . . 119.6 ?
    C17 C22 H22 . . 119.6 ?
    P2 C23 P1 . . 127.35(14) ?
    P2 C23 H23 . . 116.3 ?
    P1 C23 H23 . . 116.3 ?
    C25 C24 C29 . . 118.9(2) ?
    C25 C24 P2 . . 122.51(18) ?
    C29 C24 P2 . . 118.57(17) ?
    C24 C25 C26 . . 120.4(2) ?
    C24 C25 H25 . . 119.8 ?
    C26 C25 H25 . . 119.8 ?
    C27 C26 C25 . . 119.9(2) ?
    C27 C26 H26 . . 120.0 ?
    C25 C26 H26 . . 120.0 ?
    C28 C27 C26 . . 120.1(2) ?
    C28 C27 H27 . . 120.0 ?
    C26 C27 H27 . . 120.0 ?
    C27 C28 C29 . . 120.0(2) ?
    C27 C28 H28 . . 120.0 ?
    C29 C28 H28 . . 120.0 ?
    C28 C29 C24 . . 120.8(2) ?
    C28 C29 H29 . . 119.6 ?
    C24 C29 H29 . . 119.6 ?
    C35 C30 C31 . . 119.0(2) ?
    C35 C30 P2 . . 121.66(18) ?
    C31 C30 P2 . . 119.27(18) ?
    C32 C31 C30 . . 120.8(2) ?
    C32 C31 H31 . . 119.6 ?
    C30 C31 H31 . . 119.6 ?
    C31 C32 C33 . . 120.0(2) ?
    C31 C32 H32 . . 120.0 ?
    C33 C32 H32 . . 120.0 ?
    C34 C33 C32 . . 119.9(2) ?
    C34 C33 H33 . . 120.1 ?
    C32 C33 H33 . . 120.1 ?
    C33 C34 C35 . . 120.4(2) ?
    C33 C34 H34 . . 119.8 ?
    C35 C34 H34 . . 119.8 ?
    C30 C35 C34 . . 119.9(2) ?
    C30 C35 H35 . . 120.1 ?
    C34 C35 H35 . . 120.1 ?
    C41 C36 C37 . . 120.2(3) ?
    C41 C36 H36 . . 119.9 ?
    C37 C36 H36 . . 119.9 ?
    C36 C37 C38 . . 119.5(2) ?
    C36 C37 H37 . . 120.2 ?
    C38 C37 H37 . . 120.2 ?
    C39 C38 C37 . . 119.8(3) ?
    C39 C38 H38 . . 120.1 ?
    C37 C38 H38 . . 120.1 ?
    C40 C39 C38 . . 120.8(3) ?
    C40 C39 H39 . . 119.6 ?
    C38 C39 H39 . . 119.6 ?
    C39 C40 C41 . . 119.2(3) ?
    C39 C40 H40 . . 120.4 ?
    C41 C40 H40 . . 120.4 ?
    C36 C41 C40 . . 120.4(3) ?
    C36 C41 H41 . . 119.8 ?
    C40 C41 H41 . . 119.8 ?
    N1 Li1 N2 . . 81.54(17) ?
    N1 Li1 S2 . . 121.2(2) ?
    N2 Li1 S2 . . 119.1(2) ?
    N1 Li1 S1 . . 101.41(18) ?
    N2 Li1 S1 . . 114.67(19) ?
    S2 Li1 S1 . . 114.03(17) ?
    C1 N1 C5 . . 118.2(2) ?
    C1 N1 Li1 . . 127.7(2) ?
    C5 N1 Li1 . . 113.6(2) ?
    C10 N2 C6 . . 117.5(2) ?
    C10 N2 Li1 . . 128.9(2) ?
    C6 N2 Li1 . . 113.5(2) ?
    C23 P1 C17 . . 108.28(11) ?
    C23 P1 C11 . . 109.88(11) ?
    C17 P1 C11 . . 102.43(10) ?
    C23 P1 S1 . . 115.53(9) ?
    C17 P1 S1 . . 109.04(8) ?
    C11 P1 S1 . . 110.84(8) ?
    C23 P2 C24 . . 103.93(11) ?
    C23 P2 C30 . . 112.13(11) ?
    C24 P2 C30 . . 101.49(10) ?
    C23 P2 S2 . . 120.48(8) ?
    C24 P2 S2 . . 109.57(8) ?
    C30 P2 S2 . . 107.53(8) ?
    P1 S1 Li1 . . 105.29(10) ?
    P2 S2 Li1 . . 94.62(11) ?
loop_
    _geom_torsion_atom_site_label_1
    _geom_torsion_atom_site_label_2
    _geom_torsion_atom_site_label_3
    _geom_torsion_atom_site_label_4
    _geom_torsion_site_symmetry_1
    _geom_torsion_site_symmetry_2
    _geom_torsion_site_symmetry_3
    _geom_torsion_site_symmetry_4
    _geom_torsion
    _geom_torsion_publ_flag
    N1 C1 C2 C3 . . . . 2.9(4) ?
    C1 C2 C3 C4 . . . . -1.8(4) ?
    C2 C3 C4 C5 . . . . -0.5(4) ?
    C3 C4 C5 N1 . . . . 2.0(3) ?
    C3 C4 C5 C6 . . . . -178.4(2) ?
    N1 C5 C6 N2 . . . . 6.6(3) ?
    C4 C5 C6 N2 . . . . -173.0(2) ?
    N1 C5 C6 C7 . . . . -172.6(2) ?
    C4 C5 C6 C7 . . . . 7.8(3) ?
    N2 C6 C7 C8 . . . . -0.4(4) ?
    C5 C6 C7 C8 . . . . 178.8(2) ?
    C6 C7 C8 C9 . . . . 0.8(4) ?
    C7 C8 C9 C10 . . . . -0.6(4) ?
    C8 C9 C10 N2 . . . . 0.0(4) ?
    C16 C11 C12 C13 . . . . -1.6(3) ?
    P1 C11 C12 C13 . . . . 173.52(18) ?
    C11 C12 C13 C14 . . . . 0.8(4) ?
    C12 C13 C14 C15 . . . . 0.6(4) ?
    C13 C14 C15 C16 . . . . -1.1(4) ?
    C14 C15 C16 C11 . . . . 0.2(4) ?
    C12 C11 C16 C15 . . . . 1.2(3) ?
    P1 C11 C16 C15 . . . . -174.16(18) ?
    C22 C17 C18 C19 . . . . 0.3(3) ?
    P1 C17 C18 C19 . . . . -177.44(18) ?
    C17 C18 C19 C20 . . . . 0.4(4) ?
    C18 C19 C20 C21 . . . . -1.4(4) ?
    C19 C20 C21 C22 . . . . 1.6(4) ?
    C20 C21 C22 C17 . . . . -0.9(4) ?
    C18 C17 C22 C21 . . . . 0.0(3) ?
    P1 C17 C22 C21 . . . . 177.68(19) ?
    C29 C24 C25 C26 . . . . -0.4(4) ?
    P2 C24 C25 C26 . . . . 178.70(19) ?
    C24 C25 C26 C27 . . . . -0.2(4) ?
    C25 C26 C27 C28 . . . . 0.5(4) ?
    C26 C27 C28 C29 . . . . -0.2(4) ?
    C27 C28 C29 C24 . . . . -0.4(4) ?
    C25 C24 C29 C28 . . . . 0.7(4) ?
    P2 C24 C29 C28 . . . . -178.4(2) ?
    C35 C30 C31 C32 . . . . -0.6(3) ?
    P2 C30 C31 C32 . . . . -177.49(18) ?
    C30 C31 C32 C33 . . . . -0.5(4) ?
    C31 C32 C33 C34 . . . . 0.9(4) ?
    C32 C33 C34 C35 . . . . -0.1(4) ?
    C31 C30 C35 C34 . . . . 1.4(3) ?
    P2 C30 C35 C34 . . . . 178.17(19) ?
    C33 C34 C35 C30 . . . . -1.0(4) ?
    C41 C36 C37 C38 . . . . 0.9(4) ?
    C36 C37 C38 C39 . . . . -0.8(4) ?
    C37 C38 C39 C40 . . . . 0.0(4) ?
    C38 C39 C40 C41 . . . . 0.6(4) ?
    C37 C36 C41 C40 . . . . -0.2(4) ?
    C39 C40 C41 C36 . . . . -0.6(4) ?
    C2 C1 N1 C5 . . . . -1.6(4) ?
    C2 C1 N1 Li1 . . . . -173.1(2) ?
    C4 C5 N1 C1 . . . . -0.9(3) ?
    C6 C5 N1 C1 . . . . 179.4(2) ?
    C4 C5 N1 Li1 . . . . 171.8(2) ?
    C6 C5 N1 Li1 . . . . -7.9(3) ?
    N2 Li1 N1 C1 . . . . 177.2(2) ?
    S2 Li1 N1 C1 . . . . -63.8(3) ?
    S1 Li1 N1 C1 . . . . 63.6(3) ?
    N2 Li1 N1 C5 . . . . 5.4(2) ?
    S2 Li1 N1 C5 . . . . 124.3(2) ?
    S1 Li1 N1 C5 . . . . -108.24(19) ?
    C9 C10 N2 C6 . . . . 0.4(3) ?
    C9 C10 N2 Li1 . . . . -176.6(2) ?
    C7 C6 N2 C10 . . . . -0.2(3) ?
    C5 C6 N2 C10 . . . . -179.4(2) ?
    C7 C6 N2 Li1 . . . . 177.3(2) ?
    C5 C6 N2 Li1 . . . . -2.0(3) ?
    N1 Li1 N2 C10 . . . . 175.4(2) ?
    S2 Li1 N2 C10 . . . . 54.4(3) ?
    S1 Li1 N2 C10 . . . . -85.8(3) ?
    N1 Li1 N2 C6 . . . . -1.7(2) ?
    S2 Li1 N2 C6 . . . . -122.8(2) ?
    S1 Li1 N2 C6 . . . . 97.0(2) ?
    P2 C23 P1 C17 . . . . -137.84(16) ?
    P2 C23 P1 C11 . . . . 111.03(17) ?
    P2 C23 P1 S1 . . . . -15.3(2) ?
    C22 C17 P1 C23 . . . . 7.2(2) ?
    C18 C17 P1 C23 . . . . -175.07(18) ?
    C22 C17 P1 C11 . . . . 123.3(2) ?
    C18 C17 P1 C11 . . . . -59.0(2) ?
    C22 C17 P1 S1 . . . . -119.22(18) ?
    C18 C17 P1 S1 . . . . 58.5(2) ?
    C12 C11 P1 C23 . . . . -115.8(2) ?
    C16 C11 P1 C23 . . . . 59.4(2) ?
    C12 C11 P1 C17 . . . . 129.29(19) ?
    C16 C11 P1 C17 . . . . -55.5(2) ?
    C12 C11 P1 S1 . . . . 13.1(2) ?
    C16 C11 P1 S1 . . . . -171.73(16) ?
    P1 C23 P2 C24 . . . . -178.69(15) ?
    P1 C23 P2 C30 . . . . 72.50(19) ?
    P1 C23 P2 S2 . . . . -55.57(19) ?
    C25 C24 P2 C23 . . . . 121.7(2) ?
    C29 C24 P2 C23 . . . . -59.1(2) ?
    C25 C24 P2 C30 . . . . -121.7(2) ?
    C29 C24 P2 C30 . . . . 57.4(2) ?
    C25 C24 P2 S2 . . . . -8.3(2) ?
    C29 C24 P2 S2 . . . . 170.88(17) ?
    C35 C30 P2 C23 . . . . 2.4(2) ?
    C31 C30 P2 C23 . . . . 179.20(18) ?
    C35 C30 P2 C24 . . . . -107.9(2) ?
    C31 C30 P2 C24 . . . . 68.8(2) ?
    C35 C30 P2 S2 . . . . 137.06(18) ?
    C31 C30 P2 S2 . . . . -46.16(19) ?
    C23 P1 S1 Li1 . . . . 45.66(14) ?
    C17 P1 S1 Li1 . . . . 167.84(13) ?
    C11 P1 S1 Li1 . . . . -80.14(13) ?
    N1 Li1 S1 P1 . . . . -156.15(13) ?
    N2 Li1 S1 P1 . . . . 118.00(18) ?
    S2 Li1 S1 P1 . . . . -24.21(19) ?
    C23 P2 S2 Li1 . . . . 63.07(14) ?
    C24 P2 S2 Li1 . . . . -176.55(13) ?
    C30 P2 S2 Li1 . . . . -67.04(13) ?
    N1 Li1 S2 P2 . . . . 100.7(2) ?
    N2 Li1 S2 P2 . . . . -161.3(2) ?
    S1 Li1 S2 P2 . . . . -20.83(17) ?
loop_
    _geom_hbond_atom_site_label_D
    _geom_hbond_atom_site_label_H
    _geom_hbond_atom_site_label_A
    _geom_hbond_site_symmetry_A
    _geom_hbond_distance_DH
    _geom_hbond_distance_HA
    _geom_hbond_distance_DA
    _geom_hbond_angle_DHA
    _geom_hbond_publ_flag
    C12 H12 S1 1_555 0.95 2.86 3.367(2) 114 y
    C25 H25 S2 1_555 0.95 2.82 3.332(2) 115 y
    C1 H1 Cg6 1_555 0.95 2.77 3.710(3) 172 y
    C21 H21 Cg6 2_565 0.95 2.70 3.632(3) 166 y
    C28 H28 Cg7 2_665 0.95 2.93 3.654(3) 134 y
    C37 H37 Cg3 2_675 0.95 2.80 3.634(3) 147 y
_iucr_refine_instructions_details
;
TITL 1 in P-1
CELL 0.71073  10.7654  13.1295  13.5498  90.746 101.902 109.257
ZERR    2.00   0.0011   0.0012   0.0011   0.002   0.001   0.002
LATT 1
SFAC C  H  N  P  S  Li
UNIT 82  70  4  4  4  2
OMIT -4 54
L.S. 10
ACTA
BOND $H
FMAP 2 1 60
CONF
PLAN 5
SIZE 0.44 0.28 0.20
TEMP -173
WGHT    0.035000    0.974400
FVAR       0.16970
MOLE 1
C1    1   -0.106798    0.698599    0.454813    11.00000    0.02400    0.01955 =
         0.03357   -0.00028    0.00274    0.00748
AFIX  43
H1    2   -0.106211    0.645030    0.407271    11.00000   -1.20000
AFIX   0
C2    1   -0.223797    0.683475    0.489088    11.00000    0.01699    0.02496 =
         0.04569    0.00629    0.00120    0.00214
AFIX  43
H2    2   -0.300154    0.619595    0.468140    11.00000   -1.20000
AFIX   0
C3    1   -0.226206    0.764064    0.554677    11.00000    0.01683    0.03533 =
         0.03394    0.01473    0.01018    0.01028
AFIX  43
H3    2   -0.305689    0.757148    0.578089    11.00000   -1.20000
AFIX   0
C4    1   -0.112877    0.854226    0.585777    11.00000    0.02004    0.02850 =
         0.01754    0.00801    0.00637    0.01368
AFIX  43
H4    2   -0.113313    0.910501    0.630347    11.00000   -1.20000
AFIX   0
C5    1    0.003021    0.861828    0.550804    11.00000    0.01899    0.01875 =
         0.01645    0.00721    0.00338    0.01106
C6    1    0.131600    0.955042    0.582359    11.00000    0.01728    0.02088 =
         0.01281    0.00605    0.00483    0.01057
C7    1    0.151598    1.035431    0.657937    11.00000    0.02386    0.02385 =
         0.01656    0.00208    0.00715    0.01229
AFIX  43
H7    2    0.081385    1.033454    0.691168    11.00000   -1.20000
AFIX   0
C8    1    0.274798    1.118078    0.683980    11.00000    0.03376    0.02300 =
         0.01825   -0.00397    0.00147    0.01116
AFIX  43
H8    2    0.290559    1.173082    0.735931    11.00000   -1.20000
AFIX   0
C9    1    0.374668    1.119991    0.633873    11.00000    0.01932    0.02054 =
         0.02346    0.00296    0.00123    0.00461
AFIX  43
H9    2    0.459955    1.176293    0.649923    11.00000   -1.20000
AFIX   0
C10   1    0.346872    1.037478    0.559579    11.00000    0.01870    0.02364 =
         0.02103    0.00639    0.00659    0.01066
AFIX  43
H10   2    0.415706    1.038833    0.525071    11.00000   -1.20000
AFIX   0
C11   1    0.373727    0.953734    0.198210    11.00000    0.01617    0.01524 =
         0.01249    0.00182    0.00019    0.00697
C12   1    0.403086    1.037243    0.273112    11.00000    0.02201    0.01529 =
         0.01579    0.00180    0.00160    0.00757
AFIX  43
H12   2    0.338825    1.036207    0.312097    11.00000   -1.20000
AFIX   0
C13   1    0.525635    1.121994    0.291186    11.00000    0.02678    0.01515 =
         0.02241   -0.00113   -0.00394    0.00666
AFIX  43
H13   2    0.545300    1.178139    0.342949    11.00000   -1.20000
AFIX   0
C14   1    0.619273    1.124765    0.233805    11.00000    0.01630    0.01719 =
         0.02951    0.00620   -0.00378    0.00073
AFIX  43
H14   2    0.703384    1.182410    0.246717    11.00000   -1.20000
AFIX   0
C15   1    0.590260    1.043551    0.157685    11.00000    0.01817    0.02293 =
         0.02562    0.00891    0.00557    0.00719
AFIX  43
H15   2    0.653753    1.046092    0.117567    11.00000   -1.20000
AFIX   0
C16   1    0.468273    0.958425    0.140084    11.00000    0.02022    0.01635 =
         0.01988    0.00273    0.00469    0.00765
AFIX  43
H16   2    0.448875    0.902741    0.087929    11.00000   -1.20000
AFIX   0
C17   1    0.150719    0.825675    0.045078    11.00000    0.01081    0.01677 =
         0.01294    0.00254    0.00371    0.00254
C18   1    0.116092    0.912413    0.004064    11.00000    0.01954    0.01680 =
         0.01660    0.00151    0.00508    0.00745
AFIX  43
H18   2    0.133328    0.976068    0.046343    11.00000   -1.20000
AFIX   0
C19   1    0.056598    0.906060   -0.098200    11.00000    0.02109    0.02785 =
         0.02137    0.00981    0.00659    0.01241
AFIX  43
H19   2    0.033693    0.965304   -0.125883    11.00000   -1.20000
AFIX   0
C20   1    0.030905    0.812896   -0.159497    11.00000    0.02236    0.03004 =
         0.01365    0.00179    0.00069    0.00708
AFIX  43
H20   2   -0.011515    0.807866   -0.229070    11.00000   -1.20000
AFIX   0
C21   1    0.066403    0.727266   -0.120377    11.00000    0.02450    0.02376 =
         0.01770   -0.00320    0.00453    0.00553
AFIX  43
H21   2    0.050618    0.664344   -0.163213    11.00000   -1.20000
AFIX   0
C22   1    0.125230    0.733540   -0.018221    11.00000    0.02146    0.01748 =
         0.01678    0.00405    0.00529    0.00777
AFIX  43
H22   2    0.148370    0.674126    0.008786    11.00000   -1.20000
AFIX   0
C23   1    0.266199    0.720731    0.204703    11.00000    0.01826    0.01370 =
         0.01506    0.00094    0.00637    0.00736
AFIX  43
H23   2    0.308930    0.698851    0.157726    11.00000   -1.20000
AFIX   0
C24   1    0.315830    0.539929    0.284669    11.00000    0.01350    0.01373 =
         0.01551    0.00335    0.00597    0.00398
C25   1    0.419564    0.525241    0.356269    11.00000    0.01629    0.01968 =
         0.01647   -0.00050    0.00162    0.00485
AFIX  43
H25   2    0.455828    0.570960    0.417628    11.00000   -1.20000
AFIX   0
C26   1    0.470790    0.443877    0.338684    11.00000    0.01960    0.02513 =
         0.02388    0.00507    0.00419    0.01308
AFIX  43
H26   2    0.541968    0.434279    0.387875    11.00000   -1.20000
AFIX   0
C27   1    0.417824    0.376878    0.249316    11.00000    0.02203    0.01502 =
         0.03155    0.00522    0.01105    0.01035
AFIX  43
H27   2    0.452273    0.320992    0.237497    11.00000   -1.20000
AFIX   0
C28   1    0.315089    0.391293    0.177500    11.00000    0.02472    0.01937 =
         0.02496   -0.00467    0.00260    0.00840
AFIX  43
H28   2    0.279023    0.345490    0.116188    11.00000   -1.20000
AFIX   0
C29   1    0.264669    0.472458    0.194839    11.00000    0.01922    0.02257 =
         0.02166    0.00002    0.00211    0.01050
AFIX  43
H29   2    0.194367    0.482338    0.144957    11.00000   -1.20000
AFIX   0
C30   1    0.064941    0.560990    0.292001    11.00000    0.01288    0.01237 =
         0.01939   -0.00081    0.00605    0.00595
C31   1    0.028351    0.491834    0.366624    11.00000    0.01862    0.01827 =
         0.02077   -0.00033    0.00727    0.00482
AFIX  43
H31   2    0.095213    0.490451    0.424087    11.00000   -1.20000
AFIX   0
C32   1   -0.103936    0.425447    0.357808    11.00000    0.02582    0.01773 =
         0.02916   -0.00112    0.01386    0.00227
AFIX  43
H32   2   -0.127395    0.378375    0.408762    11.00000   -1.20000
AFIX   0
C33   1   -0.202584    0.427547    0.274455    11.00000    0.01537    0.01432 =
         0.04978   -0.00544    0.00997    0.00196
AFIX  43
H33   2   -0.293743    0.382686    0.268825    11.00000   -1.20000
AFIX   0
C34   1   -0.167892    0.495036    0.199684    11.00000    0.01590    0.01858 =
         0.04397   -0.00201   -0.00498    0.00582
AFIX  43
H34   2   -0.235453    0.496273    0.142665    11.00000   -1.20000
AFIX   0
C35   1   -0.034109    0.561414    0.207468    11.00000    0.01698    0.01701 =
         0.02834    0.00326    0.00087    0.00684
AFIX  43
H35   2   -0.010584    0.606748    0.155346    11.00000   -1.20000
AFIX   0
C36   1    0.491408    0.727854   -0.023676    11.00000    0.02942    0.02464 =
         0.02383    0.00166    0.00606    0.01211
AFIX  43
H36   2    0.414097    0.734156   -0.068148    11.00000   -1.20000
AFIX   0
C37   1    0.617923    0.803736   -0.020331    11.00000    0.03680    0.02209 =
         0.02451    0.00453    0.01011    0.01609
AFIX  43
H37   2    0.627312    0.862528   -0.061642    11.00000   -1.20000
AFIX   0
C38   1    0.730842    0.793025    0.043976    11.00000    0.02692    0.01957 =
         0.03133   -0.00327    0.00824    0.00645
AFIX  43
H38   2    0.817951    0.844010    0.046128    11.00000   -1.20000
AFIX   0
C39   1    0.715866    0.707906    0.104763    11.00000    0.02895    0.02338 =
         0.02593   -0.00130    0.00117    0.01354
AFIX  43
H39   2    0.793155    0.700846    0.148629    11.00000   -1.20000
AFIX   0
C40   1    0.590207    0.633204    0.102486    11.00000    0.03776    0.02508 =
         0.02313    0.00507    0.00906    0.01447
AFIX  43
H40   2    0.580549    0.575363    0.144946    11.00000   -1.20000
AFIX   0
C41   1    0.477619    0.643481    0.037263    11.00000    0.02805    0.02821 =
         0.02587    0.00016    0.01017    0.00832
AFIX  43
H41   2    0.390728    0.591979    0.034765    11.00000   -1.20000
AFIX   0
LI1   6    0.175973    0.825250    0.431290    11.00000    0.02344    0.02215 =
         0.02464   -0.00086    0.00704    0.01194
N1    3    0.005077    0.784556    0.485172    11.00000    0.01837    0.01617 =
         0.02316    0.00287    0.00316    0.00758
N2    3    0.229351    0.955937    0.533214    11.00000    0.01589    0.01841 =
         0.01509    0.00240    0.00436    0.00853
P1    4    0.222019    0.833610    0.180197    11.00000    0.01415    0.01185 =
         0.01330    0.00115    0.00402    0.00535
P2    4    0.241976    0.643105    0.304225    11.00000    0.01189    0.01146 =
         0.01303    0.00081    0.00276    0.00388
S1    5    0.092226    0.856115    0.256688    11.00000    0.01833    0.01986 =
         0.01706    0.00198    0.00688    0.00948
S2    5    0.314219    0.711016    0.447887    11.00000    0.01688    0.01764 =
         0.01354   -0.00132    0.00253    0.00589
HKLF 4
REM  1 in P-1
REM R1 =  0.0496 for   5856 Fo > 4sig(Fo)  and  0.0662 for all   7517 data
REM    433 parameters refined using      0 restraints
END
WGHT      0.0350      0.9743
REM Highest difference peak  0.531,  deepest hole -0.391,  1-sigma level  0.071
Q1    1   0.2803  0.5890  0.2987  11.00000  0.05    0.53
Q2    1   0.3026  0.8968  0.1943  11.00000  0.05    0.50
Q3    1   0.2537  0.7778  0.2024  11.00000  0.05    0.43
Q4    1   0.1746  0.8247  0.1020  11.00000  0.05    0.42
Q5    1   0.2381  0.6671  0.2337  11.00000  0.05    0.37
;
