# Supplementary material for: (2,2′-Bipyridine-κ2 N,N′)[bis­(diphenyl­thio­phosphino­yl)meth­yl]lithium(I) benzene monosolvate
Source: Acta Crystallogr Sect E Struct Rep Online. 2013 Feb 20;69(Pt 3):m160–1. doi: 10.1107/S160053681300456X (PMC3588425; doi:10.1107/S160053681300456X)
Supplement: Supplementary file 2 [file e-69-0m160-Isup2.hkl]

# 
# h,k,l, Fc-squared, Fo-squared, sigma(Fo-squared) and status flag 
# 
data_I
_shelx_title ' 1 in P-1' 
_shelx_refln_list_code          4 
_shelx_F_calc_maximum      190.90 
_exptl_crystal_F_000       720.00 
_reflns_d_resolution_high  0.7828 
 
loop_ 
 _symmetry_equiv_pos_as_xyz 
 'x, y, z' 
 '-x, -y, -z' 
 
_cell_length_a    10.7654 
_cell_length_b    13.1295 
_cell_length_c    13.5498 
_cell_angle_alpha  90.746 
_cell_angle_beta  101.902 
_cell_angle_gamma 109.257 
 
_shelx_F_squared_multiplier     1.000 
 
loop_ 
 _refln_index_h 
 _refln_index_k 
 _refln_index_l 
 _refln_F_squared_calc 
 _refln_F_squared_meas 
 _refln_F_squared_sigma 
 _refln_observed_status 
   2   0   0      662.28      604.53     27.08 o 
   3   0   0       86.58       85.07     10.42 o 
   4   0   0      338.58      318.44     13.68 o 
   5   0   0      144.67      125.46      9.44 o 
   6   0   0     1227.48     1196.02     41.78 o 
   7   0   0       71.75       59.80      9.15 o 
   8   0   0      552.69      549.88     26.74 o 
   9   0   0      467.86      499.32     44.45 o 
  10   0   0      190.75      226.74     34.03 o 
  11   0   0      429.55      422.93     48.61 o 
  12   0   0       23.39       10.42     17.01 o 
 -12   1   0       81.26       52.43     23.26 o 
 -11   1   0      135.43      146.18     30.56 o 
 -10   1   0       36.03       33.68     16.32 o 
  -9   1   0       10.63       12.50     11.11 o 
  -8   1   0     2717.23     2589.32     78.59 o 
  -7   1   0      543.59      561.25     24.81 o 
  -6   1   0        2.17        3.33      3.08 o 
  -5   1   0       61.12       43.59      7.82 o 
  -4   1   0     5569.03     5795.83    120.72 o 
  -3   1   0      556.78      664.93     37.50 o 
  -2   1   0     2063.25     2005.25     75.00 o 
   2   1   0     5451.88     5944.23    210.42 o 
   3   1   0       18.66       36.81      7.29 o 
   4   1   0     1024.06     1170.48     35.92 o 
   5   1   0      815.19      874.59     30.05 o 
   6   1   0        3.63        2.13      3.94 o 
   7   1   0        8.44        7.29      8.33 o 
   8   1   0        0.16       -7.64      7.29 o 
   9   1   0       15.18       25.35     13.89 o 
  10   1   0      230.70      224.66     33.33 o 
  11   1   0       47.67       75.00     23.26 o 
  12   1   0      694.56      779.88     68.75 o 
 -13   2   0       77.41      127.09     32.64 o 
 -12   2   0        6.24        6.25     14.24 o 
 -11   2   0      116.71      193.75     32.99 o 
 -10   2   0      414.28      340.29     40.28 o 
  -9   2   0       21.96       18.75     13.19 o 
  -8   2   0       13.71       12.46      6.23 o 
  -7   2   0        1.04        1.54      3.40 o 
  -6   2   0      109.98       99.47     12.07 o 
  -5   2   0       99.47       98.79      7.08 o 
  -4   2   0      784.17      823.62     21.56 o 
  -3   2   0     5421.66     5594.98    140.53 o 
  -2   2   0      213.05      165.63     11.46 o 
   0   2   0        4.62        7.29      3.13 o 
   1   2   0      223.30      200.35     13.54 o 
   2   2   0     5074.33     5344.56    191.32 o 
   3   2   0     1117.94     1162.21     35.72 o 
   4   2   0     2639.97     2951.65     81.15 o 
   5   2   0     1262.28     1354.15     47.95 o 
   6   2   0      100.30       92.24      8.59 o 
   7   2   0       19.13       29.51      7.86 o 
   8   2   0      178.09      184.73     26.04 o 
   9   2   0      410.22      479.52     44.45 o 
  10   2   0       41.26       32.99     16.32 o 
  11   2   0      276.96      314.24     41.32 o 
  12   2   0        0.53       -3.82     16.67 o 
 -13   3   0       18.07       35.76     20.83 o 
 -12   3   0       55.58       62.15     22.57 o 
 -11   3   0      666.20      742.03     62.50 o 
 -10   3   0       60.18       42.36     17.01 o 
  -9   3   0        7.78      -13.19      7.99 o 
  -8   3   0      815.98      745.22     30.83 o 
  -7   3   0     1608.42     1494.55     38.78 o 
  -6   3   0      320.55      331.23     13.39 o 
  -5   3   0     2112.84     2120.51     49.12 o 
  -4   3   0      317.42      348.66     14.12 o 
  -3   3   0       60.25       84.44      7.12 o 
  -2   3   0     7350.76     7617.53    276.05 o 
  -1   3   0    11634.97    11742.34    291.02 o 
   0   3   0      964.96      962.93     29.46 o 
   1   3   0     2697.12     2984.44    112.16 o 
   2   3   0       28.86       30.21      7.29 o 
   3   3   0       33.59       33.68      8.68 o 
   4   3   0      539.05      605.79     24.16 o 
   5   3   0        1.88        0.08      3.91 o 
   6   3   0       72.24       74.72      8.28 o 
   7   3   0      361.84      419.15     25.53 o 
   8   3   0      510.42      447.76     28.24 o 
   9   3   0        5.08        3.47     10.76 o 
  10   3   0      219.71      195.84     31.95 o 
  11   3   0      251.79      239.59     37.85 o 
 -13   4   0      207.63      295.49     45.14 o 
 -12   4   0       31.88       60.77     22.57 o 
 -11   4   0      156.59      172.57     31.95 o 
 -10   4   0        5.72      -12.15      9.72 o 
  -9   4   0     1449.52     1377.11     75.70 o 
  -8   4   0      749.51      698.39     48.61 o 
  -7   4   0      396.26      399.75     16.13 o 
  -6   4   0     3874.64     3776.61     83.85 o 
  -5   4   0      160.34      160.71      9.60 o 
  -4   4   0      184.15      165.32      8.78 o 
  -3   4   0      465.42      507.83     36.29 o 
  -2   4   0     1328.32     1311.14     38.49 o 
  -1   4   0       27.78       44.56     18.92 o 
   0   4   0      341.20      271.45     13.01 o 
   1   4   0        3.59        4.86      4.51 o 
   2   4   0     2314.14     2525.40    101.39 o 
   3   4   0       89.81       73.96     12.85 o 
   4   4   0      342.70      353.93     18.67 o 
   5   4   0       31.30       46.38      8.30 o 
   6   4   0      135.67      119.03     13.48 o 
   7   4   0      639.22      581.90     29.99 o 
   8   4   0       36.22       25.95      9.57 o 
   9   4   0       29.28       22.57     15.28 o 
  10   4   0       59.29       69.45     22.22 o 
 -13   5   0      334.97      327.44     46.88 o 
 -12   5   0        1.46       14.24     16.32 o 
 -11   5   0      158.79      137.50     27.78 o 
 -10   5   0      133.83      121.88     25.35 o 
  -9   5   0      871.85      892.38     57.29 o 
  -8   5   0      149.79      158.70     14.42 o 
  -7   5   0      158.51      109.87     10.20 o 
  -6   5   0      337.35      355.00     15.19 o 
  -5   5   0     6662.32     6558.63    138.59 o 
  -4   5   0        0.13        2.93      3.31 o 
  -3   5   0     2345.97     2291.42     64.10 o 
  -2   5   0     1333.21     1401.55     33.57 o 
  -1   5   0        8.24        1.71      3.30 o 
   0   5   0      437.29      435.17     19.03 o 
   1   5   0       50.90       31.25      9.38 o 
   2   5   0      360.87      307.65     26.74 o 
   3   5   0      301.83      362.86     30.21 o 
   4   5   0      274.32      340.03     54.69 o 
   5   5   0      170.84      207.05     16.90 o 
   6   5   0      359.90      311.29     37.50 o 
   7   5   0       28.23       45.83     10.43 o 
   8   5   0      520.42      646.12     34.31 o 
   9   5   0      125.38      146.88     28.13 o 
 -13   6   0      333.74      527.09     58.68 o 
 -12   6   0       21.00       24.65     17.01 o 
 -11   6   0       64.36       52.08     18.75 o 
 -10   6   0        0.23       -3.13     10.42 o 
  -8   6   0      144.27      140.75     21.88 o 
  -7   6   0      134.21      182.10     15.42 o 
  -6   6   0      670.51      577.92     19.93 o 
  -5   6   0        1.79        3.91      3.09 o 
  -4   6   0     2161.74     1845.39    202.09 o 
  -3   6   0      470.84      426.47     20.36 o 
  -2   6   0     3479.97     3482.54     95.24 o 
  -1   6   0     1053.94      973.90     33.21 o 
   0   6   0     1307.81     1286.71     41.69 o 
   1   6   0       45.51       35.76     10.07 o 
   2   6   0       13.81        6.94      7.29 o 
   3   6   0     1971.88     2147.62     96.88 o 
   4   6   0      184.60      206.04     22.74 o 
   5   6   0     1489.21     1532.64     52.40 o 
   6   6   0        0.05       -1.39     10.42 o 
   7   6   0      294.89      360.08     40.97 o 
   8   6   0       89.92       84.38     22.92 o 
 -13   7   0       78.26       87.15     26.04 o 
 -12   7   0       26.93       34.38     18.40 o 
 -11   7   0      106.43      106.60     25.00 o 
 -10   7   0      111.69      157.64     27.78 o 
  -9   7   0      599.17      617.03     45.49 o 
  -8   7   0      434.82      471.41     25.75 o 
  -7   7   0      550.26      524.38     19.94 o 
  -6   7   0       26.15       30.69      5.66 o 
  -5   7   0     3604.81     3364.50     95.22 o 
  -4   7   0       27.72       15.15      4.06 o 
  -3   7   0      573.02      537.76     27.23 o 
  -2   7   0      227.71      288.88     16.52 o 
  -1   7   0       54.26       67.20     10.59 o 
   0   7   0     1192.37     1200.03     56.95 o 
   1   7   0     1531.51     1558.71     74.65 o 
   2   7   0       26.46       27.43     10.42 o 
   3   7   0      112.90       92.71     18.40 o 
   4   7   0      876.86      922.59     56.95 o 
   5   7   0     1165.06     1102.45     65.97 o 
   6   7   0      162.98      202.43     30.90 o 
   7   7   0       78.02       53.13     19.79 o 
   8   7   0      354.80      357.99     44.79 o 
 -13   8   0        0.88       -4.86     14.58 o 
 -12   8   0      644.85      682.31     62.50 o 
 -11   8   0        6.29        5.21     13.19 o 
 -10   8   0       19.56       24.65     13.89 o 
  -9   8   0       36.91       22.92     13.19 o 
  -8   8   0     1046.58     1052.98     41.82 o 
  -7   8   0      134.69      149.11     12.13 o 
  -6   8   0      270.61      260.77     18.86 o 
  -5   8   0      244.20      226.61     16.68 o 
  -4   8   0       31.61       25.76      5.47 o 
  -3   8   0       92.08      114.87     12.11 o 
  -2   8   0        0.31       -2.55      3.66 o 
  -1   8   0     1784.49     1783.00     56.97 o 
   0   8   0       51.39       46.53     11.11 o 
   1   8   0      527.56      526.07     25.72 o 
   2   8   0      320.87      381.26     37.15 o 
   3   8   0       18.24        6.60     10.42 o 
   4   8   0       15.95        1.39      9.38 o 
   5   8   0       13.61       11.46     11.81 o 
   6   8   0       67.02       89.93     23.61 o 
   7   8   0        6.35       23.96     17.01 o 
   8   8   0        0.32        4.17     15.97 o 
 -13   9   0      222.93      272.58     44.10 o 
 -12   9   0        0.78       18.75     17.71 o 
 -11   9   0      458.25      532.30     53.47 o 
 -10   9   0        0.01       -4.51     11.11 o 
  -9   9   0      407.01      418.41     41.67 o 
  -8   9   0     1069.36     1145.71     45.18 o 
  -7   9   0      444.35      430.50     27.43 o 
  -6   9   0        0.04        1.10      5.27 o 
  -5   9   0      388.11      380.21     17.22 o 
  -4   9   0      546.02      593.38     20.71 o 
  -3   9   0      131.48      140.30     14.08 o 
  -2   9   0      445.24      482.19     24.13 o 
  -1   9   0       73.66       60.07     13.19 o 
   0   9   0     1851.20     1945.53     87.50 o 
   1   9   0      140.74      133.68     20.83 o 
   2   9   0      668.84      671.11     33.37 o 
   3   9   0       15.96        4.51     11.46 o 
   4   9   0       20.01       39.58     17.01 o 
   5   9   0      406.40      326.40     40.28 o 
   6   9   0       16.30        9.38     16.32 o 
   7   9   0      442.46      495.84     54.86 o 
   8   9   0       49.16       69.79     25.70 o 
 -12  10   0      699.19      974.33     70.14 o 
 -11  10   0        2.51        9.72     14.24 o 
 -10  10   0      598.51      697.24     56.25 o 
  -9  10   0       77.45      124.66     22.57 o 
  -8  10   0      681.92      648.65     32.15 o 
  -7  10   0     1063.18     1099.06     43.63 o 
  -6  10   0     1244.25     1234.68     37.01 o 
  -5  10   0       47.60       58.35     20.62 o 
  -4  10   0        7.91        7.88      6.94 o 
  -3  10   0       19.93       16.65      6.92 o 
  -2  10   0        1.93        0.21      4.99 o 
  -1  10   0     1018.69     1115.65     58.68 o 
   0  10   0      990.32     1020.51     56.60 o 
   1  10   0     1140.89     1116.34     61.81 o 
   2  10   0       24.55       30.90     13.54 o 
   3  10   0     1801.41     1743.82     76.39 o 
   4  10   0        9.87       22.57     15.63 o 
   5  10   0       72.84      111.81     26.74 o 
   6  10   0      342.31      322.23     44.79 o 
   7  10   0      208.55      190.63     36.81 o 
 -12  11   0       23.30        7.64     15.97 o 
 -11  11   0      819.31      807.31     59.38 o 
 -10  11   0      472.10      446.88     46.18 o 
  -9  11   0       67.64       53.13     18.40 o 
  -8  11   0      385.50      466.18     29.91 o 
  -7  11   0     1119.68     1145.86     68.06 o 
  -6  11   0       53.30       69.07     11.96 o 
  -5  11   0       10.16        6.53      7.17 o 
  -4  11   0      359.17      338.66     44.27 o 
  -3  11   0       56.12       43.92     23.61 o 
  -2  11   0        8.67       25.70     11.81 o 
  -1  11   0      475.41      462.51     39.24 o 
   0  11   0        9.62       -5.56      7.99 o 
   1  11   0     1225.54     1237.53     68.40 o 
   2  11   0     1049.60     1028.49     61.81 o 
   3  11   0       21.67       25.70     14.58 o 
   4  11   0      616.96      723.97     56.95 o 
   5  11   0      271.81      267.08     44.97 o 
   6  11   0      132.92      113.35     34.90 o 
 -12  12   0        6.74       24.31     18.40 o 
 -11  12   0        8.52       25.70     17.71 o 
 -10  12   0      407.55      372.23     43.06 o 
  -8  12   0        1.37       -6.60     11.81 o 
  -7  12   0      499.34      536.01     73.79 o 
  -6  12   0        1.67        6.86      7.26 o 
  -5  12   0        1.13       -4.45      5.63 o 
  -4  12   0       20.92       23.80      8.73 o 
  -3  12   0      103.62      111.46     21.53 o 
  -2  12   0      214.76      230.56     29.51 o 
  -1  12   0      144.64      162.16     25.70 o 
   0  12   0     1455.40     1476.42     78.13 o 
   1  12   0     2311.36     2363.25    111.46 o 
   2  12   0       42.74       37.15     15.97 o 
   3  12   0     2032.77     2090.32    105.21 o 
   4  12   0       47.17       68.75     21.53 o 
   5  12   0      512.59      609.04     56.95 o 
  -8  13   0     1045.41     1089.61     70.49 o 
  -7  13   0        1.68       10.01      9.09 o 
  -6  13   0      189.95      207.25     21.65 o 
  -5  13   0       70.29       77.55     13.76 o 
  -4  13   0      446.91      440.63     40.28 o 
  -3  13   0        3.46       -0.69     10.42 o 
  -2  13   0      103.48       87.15     20.14 o 
  -1  13   0      468.77      481.61     45.14 o 
   0  13   0      543.03      559.73     49.65 o 
   1  13   0        0.14       12.50     12.50 o 
   2  13   0        6.36        6.60     12.85 o 
   3  13   0       53.06       30.56     17.71 o 
   4  13   0      302.36      354.17     45.14 o 
  -8  14   0       52.11       87.15     24.65 o 
  -7  14   0        1.14       16.70     11.22 o 
  -6  14   0      391.62      452.40     40.28 o 
  -5  14   0      365.14      445.50     42.36 o 
  -4  14   0        3.01        7.99     11.11 o 
  -3  14   0      701.87      667.38     53.82 o 
  -2  14   0        1.34        4.51     10.76 o 
  -1  14   0      245.81      246.53     35.07 o 
   0  14   0      290.04      361.12     42.36 o 
   1  14   0      376.79      333.69     41.67 o 
   2  14   0       20.13       27.08     17.36 o 
   3  14   0       50.59       44.79     20.14 o 
  -8  15   0      297.58      393.41     49.65 o 
  -7  15   0      240.62      273.27     42.36 o 
  -6  15   0       76.26      101.74     23.26 o 
  -5  15   0      620.19      638.21     53.13 o 
  -4  15   0      325.52      327.44     38.89 o 
  -3  15   0      197.94      203.13     32.99 o 
  -2  15   0      239.08      248.96     37.50 o 
  -1  15   0      448.84      459.04     49.31 o 
   0  15   0      654.37      698.28     60.77 o 
   1  15   0      200.98      175.70     31.95 o 
  -6  16   0      122.02      139.24     29.17 o 
  -5  16   0      402.56      458.00     47.92 o 
  -4  16   0      531.57      539.59     52.08 o 
  -3  16   0      601.33      837.87     67.02 o 
  -2  16   0       47.41       51.04     20.83 o 
  -1  16   0      379.87      455.91     52.08 o 
   1 -16   1        0.58        1.74     16.32 o 
   2 -16   1      536.83      588.21     57.29 o 
   3 -16   1       25.24       19.79     18.06 o 
   4 -16   1        7.17       -0.69     13.89 o 
   5 -16   1      340.08      363.90     44.45 o 
   6 -16   1      399.17      492.37     52.08 o 
   7 -16   1        0.28      -17.71     12.85 o 
  -1 -15   1       79.08       38.54     20.49 o 
   0 -15   1       30.88       43.75     18.40 o 
   1 -15   1      380.40      371.19     44.79 o 
   2 -15   1      432.85      460.77     48.96 o 
   3 -15   1      150.24      200.00     31.95 o 
   4 -15   1      242.33      210.07     32.64 o 
   5 -15   1       74.67       64.58     21.53 o 
   6 -15   1      816.71      918.08     62.85 o 
   7 -15   1       20.39       12.85     14.24 o 
  -3 -14   1       86.94      108.68     27.43 o 
  -2 -14   1      263.28      269.80     40.28 o 
  -1 -14   1       59.95       44.45     18.06 o 
   0 -14   1      637.51      742.38     60.07 o 
   1 -14   1      889.57      901.76     61.11 o 
   2 -14   1      340.59      322.92     39.24 o 
   3 -14   1       67.64       44.79     17.01 o 
   4 -14   1      254.28      178.82     28.13 o 
   5 -14   1      207.49      237.16     34.03 o 
   6 -14   1        5.53       11.11     13.19 o 
   7 -14   1      803.26      930.92     61.11 o 
  -4 -13   1      142.37      137.85     29.86 o 
  -3 -13   1      233.13      270.14     37.85 o 
  -2 -13   1        9.18        6.94     13.19 o 
  -1 -13   1     2535.93     2560.82    122.92 o 
   0 -13   1      147.83      142.02     26.39 o 
   1 -13   1      770.32      776.06     53.47 o 
   2 -13   1      727.40      563.21     47.92 o 
   3 -13   1      315.45      319.10     35.76 o 
   4 -13   1       84.44      120.14     22.22 o 
   5 -13   1      239.92      212.16     29.17 o 
   6 -13   1      127.95      139.93     23.96 o 
   7 -13   1       39.18       52.45     17.54 o 
   8 -13   1        7.79       21.18     15.63 o 
  -5 -12   1       82.91      111.11     27.08 o 
  -4 -12   1      634.78      586.47     52.78 o 
  -3 -12   1        0.26       -8.68     11.11 o 
  -2 -12   1      283.56      249.66     33.68 o 
  -1 -12   1       82.52       77.43     19.79 o 
   0 -12   1      246.84      204.17     28.82 o 
   1 -12   1      244.71      197.23     28.13 o 
   2 -12   1       21.28       23.26     13.19 o 
   3 -12   1       13.34       15.28     11.46 o 
   4 -12   1      294.86      303.13     32.29 o 
   5 -12   1      281.10      248.08     22.09 o 
   6 -12   1      112.02      148.72     25.52 o 
   7 -12   1      137.40      125.97     50.00 o 
   8 -12   1      144.25      192.37     29.86 o 
   9 -12   1       87.19      108.68     23.26 o 
  10 -12   1      468.40      530.91     52.08 o 
  11 -12   1       46.36       46.88     21.53 o 
  -6 -11   1       16.36       21.88     15.97 o 
  -5 -11   1      205.79      203.13     31.60 o 
  -4 -11   1       83.34       91.32     22.92 o 
  -3 -11   1      667.81      667.72     48.61 o 
  -2 -11   1      179.89      192.02     27.78 o 
  -1 -11   1     1075.87     1113.57     63.20 o 
   0 -11   1     2332.70     2486.17    112.16 o 
   1 -11   1      475.62      485.43     40.63 o 
   2 -11   1       45.43       61.11     15.28 o 
   3 -11   1      113.52       89.59     17.71 o 
   4 -11   1     1154.60     1091.32     53.65 o 
   5 -11   1      175.39      195.60     19.03 o 
   6 -11   1      836.05      800.89     28.78 o 
   7 -11   1      106.89      138.16     29.69 o 
   8 -11   1      543.43      534.80     31.66 o 
   9 -11   1       40.57       37.85     15.97 o 
  10 -11   1        0.04        8.33     13.54 o 
  11 -11   1       16.30       -1.39     13.54 o 
  12 -11   1        4.34        1.04     14.93 o 
  -7 -10   1      108.76       76.74     22.22 o 
  -6 -10   1      214.21      229.87     32.99 o 
  -5 -10   1       54.53       42.01     17.01 o 
  -4 -10   1      138.04      153.82     26.04 o 
  -3 -10   1      365.26      366.33     37.50 o 
  -2 -10   1     3933.89     3472.30    145.84 o 
  -1 -10   1      570.27      609.39     42.01 o 
   0 -10   1      388.72      321.88     32.29 o 
   1 -10   1      194.60      176.05     23.26 o 
   2 -10   1      103.68      110.77     18.40 o 
   3 -10   1      120.34      113.54     18.75 o 
   4 -10   1      136.68      109.85     13.34 o 
   5 -10   1     2571.47     2543.24     63.53 o 
   6 -10   1      178.24      182.73     19.44 o 
   7 -10   1     1053.67     1124.52     35.70 o 
   8 -10   1       75.73       44.45     15.63 o 
   9 -10   1      779.79      756.61     53.13 o 
  10 -10   1      249.13      220.84     34.03 o 
  11 -10   1       56.68       61.81     21.18 o 
  12 -10   1       16.14       -2.08     15.28 o 
  -8  -9   1       36.74      -12.15     17.01 o 
  -7  -9   1      914.41      970.51     74.65 o 
  -6  -9   1        9.18       42.01     19.10 o 
  -5  -9   1      334.05      301.74     39.58 o 
  -4  -9   1        0.36        3.33      9.20 o 
  -3  -9   1      585.10      580.92     41.67 o 
  -2  -9   1       45.56       85.07     17.01 o 
  -1  -9   1      691.31      678.83     42.36 o 
   0  -9   1     1186.96     1186.48     60.07 o 
   1  -9   1       12.63       14.93      8.33 o 
   2  -9   1       34.31       41.32     11.11 o 
   3  -9   1      218.67      230.37     17.84 o 
   4  -9   1      588.91      558.82     20.65 o 
   5  -9   1      283.20      243.59     18.72 o 
   6  -9   1     1854.20     1931.61     50.97 o 
   7  -9   1       20.13        9.17      6.62 o 
   8  -9   1      626.28      719.11     48.61 o 
   9  -9   1       97.28      122.57     23.61 o 
  10  -9   1      304.33      348.62     40.63 o 
  11  -9   1        2.94        3.47     13.89 o 
  12  -9   1       37.33       52.08     21.88 o 
  -8  -8   1        7.78       14.24     17.71 o 
  -7  -8   1      230.91      166.67     30.21 o 
  -6  -8   1       36.14       48.96     18.40 o 
  -5  -8   1      199.48      185.77     29.86 o 
  -4  -8   1      165.72      176.74     27.43 o 
  -3  -8   1       10.08       12.52     14.06 o 
  -2  -8   1      483.37      539.94     36.46 o 
  -1  -8   1      159.81      140.63     19.10 o 
   0  -8   1      169.95      157.30     19.10 o 
   1  -8   1      663.63      708.00     39.93 o 
   2  -8   1      228.39      208.44     26.91 o 
   3  -8   1      278.32      284.98     18.29 o 
   4  -8   1       39.83       55.33      8.80 o 
   5  -8   1      526.94      570.24     20.90 o 
   6  -8   1       10.19       11.93      4.75 o 
   7  -8   1     1857.65     1749.69     74.65 o 
   8  -8   1      177.25      165.01     16.69 o 
   9  -8   1       16.85       22.22     13.54 o 
  10  -8   1      164.76      180.56     30.56 o 
  11  -8   1       93.75       89.59     23.61 o 
  12  -8   1      154.15       60.42     22.57 o 
  13  -8   1      315.75      337.51     47.92 o 
  -8  -7   1       23.69       26.39     16.32 o 
  -7  -7   1      374.05      335.08     40.63 o 
  -6  -7   1      324.97      291.33     36.46 o 
  -5  -7   1       56.62       58.33     16.32 o 
  -4  -7   1      474.76      467.72     41.32 o 
  -3  -7   1      150.15      147.57     23.61 o 
  -2  -7   1      481.42      468.92     24.26 o 
  -1  -7   1       62.71       56.25     11.46 o 
   0  -7   1     2650.95     2528.87    102.09 o 
   1  -7   1      592.39      540.64     31.95 o 
   2  -7   1      206.63      210.84     14.92 o 
   3  -7   1      498.62      447.63     16.07 o 
   4  -7   1      311.42      361.72     21.63 o 
   5  -7   1     1993.92     2041.27     50.57 o 
   6  -7   1        3.69        3.99      4.91 o 
   7  -7   1        3.14        5.53      4.41 o 
   8  -7   1     1886.58     1692.12     57.02 o 
   9  -7   1       52.53       30.21     14.93 o 
  10  -7   1      123.69       76.74     20.14 o 
  11  -7   1       88.34      116.32     26.04 o 
  12  -7   1       46.20       27.43     16.32 o 
  13  -7   1      435.07      417.37     53.82 o 
  -8  -6   1     1347.97     1306.63     76.74 o 
  -7  -6   1      245.03      231.26     32.29 o 
  -6  -6   1        0.00        7.43      7.17 o 
  -5  -6   1       36.84       42.80     14.41 o 
  -4  -6   1       23.40       34.03     12.15 o 
  -3  -6   1      313.20      411.47     34.38 o 
  -2  -6   1      371.93      429.87     30.90 o 
   0  -6   1      129.49      132.29     15.28 o 
   1  -6   1     1374.73     1408.71     60.77 o 
   2  -6   1      249.70      308.17     15.55 o 
   3  -6   1     1438.89     1445.75     45.11 o 
   4  -6   1      649.73      569.44     21.52 o 
   5  -6   1      374.76      349.73     17.19 o 
   6  -6   1      205.59      209.68     36.00 o 
   7  -6   1        0.03       -1.74      3.52 o 
   8  -6   1      112.26      123.23     14.06 o 
   9  -6   1      315.18      234.73     30.21 o 
  10  -6   1       42.28       21.88     13.19 o 
  11  -6   1       91.86      107.29     25.35 o 
  12  -6   1      105.94       97.92     24.65 o 
  13  -6   1       15.92        5.21     15.28 o 
  -9  -5   1      735.36      779.18     54.52 o 
  -8  -5   1        2.00        4.86      8.35 o 
  -7  -5   1      520.30      554.74     23.58 o 
  -6  -5   1      413.70      390.99     24.71 o 
  -5  -5   1       26.25       19.79      9.72 o 
  -4  -5   1       70.94       64.24     14.24 o 
  -3  -5   1        4.57       -6.25      4.86 o 
  -2  -5   1     4389.89     4943.16    186.46 o 
  -1  -5   1        4.31        2.08      4.51 o 
   0  -5   1     3932.89     3570.56    132.99 o 
   1  -5   1       51.17       45.49      9.72 o 
   2  -5   1     1028.36      987.75     96.01 o 
   3  -5   1      845.77      998.61     26.45 o 
   4  -5   1     1281.97     1239.47     35.24 o 
   5  -5   1       83.80      128.24     11.10 o 
   6  -5   1     3598.40     3367.01     76.28 o 
   7  -5   1      273.04      236.70     23.19 o 
   8  -5   1      167.07      151.69     19.44 o 
   9  -5   1      269.58      229.17     30.21 o 
  10  -5   1     1157.84     1122.94     69.45 o 
  11  -5   1       25.17       26.39     15.97 o 
  12  -5   1      376.32      297.23     40.97 o 
  13  -5   1      251.71      292.37     44.45 o 
 -11  -4   1      227.72      276.05     40.63 o 
 -10  -4   1      367.86      333.69     40.97 o 
  -9  -4   1        0.32        5.90     12.15 o 
  -8  -4   1      456.94      456.27     28.97 o 
  -7  -4   1        9.30        9.32      5.88 o 
  -6  -4   1      381.15      366.81     23.44 o 
  -5  -4   1        0.14        0.69      6.60 o 
  -4  -4   1       58.35       65.63     13.19 o 
  -3  -4   1     1043.24     1186.14     56.60 o 
  -2  -4   1      870.68     1090.65     51.39 o 
  -1  -4   1      212.50      252.82     13.05 o 
   0  -4   1      397.71      407.65     21.88 o 
   1  -4   1     1302.39     1171.19     35.45 o 
   2  -4   1     7553.97     7861.07    198.53 o 
   3  -4   1     5133.39     5046.85    106.36 o 
   4  -4   1      193.00      207.78     17.81 o 
   5  -4   1       40.08       18.53      4.53 o 
   6  -4   1     1351.46     1426.73     53.93 o 
   7  -4   1      333.27      257.98     17.85 o 
   8  -4   1      446.75      424.35     27.78 o 
   9  -4   1      420.35      456.61     43.06 o 
  10  -4   1     1060.23     1070.16     67.36 o 
  11  -4   1      149.50      113.20     26.74 o 
  12  -4   1      175.59      212.85     36.46 o 
  13  -4   1       20.25       23.61     18.75 o 
 -11  -3   1      197.06      174.66     32.29 o 
 -10  -3   1       19.93       11.81     14.58 o 
  -9  -3   1       57.60       40.63     15.63 o 
  -8  -3   1      400.72      430.91     38.89 o 
  -7  -3   1     1911.89     1797.31     58.89 o 
  -6  -3   1       39.42       27.51      7.35 o 
  -5  -3   1      169.32      155.84     27.08 o 
  -4  -3   1      261.62      303.83     24.31 o 
  -3  -3   1      433.44      438.55     26.39 o 
  -2  -3   1     1176.26     1218.43     53.13 o 
  -1  -3   1     2004.83     1940.32     76.39 o 
   0  -3   1       41.31       31.95      5.90 o 
   1  -3   1     1535.34     1487.42     41.34 o 
   2  -3   1    31465.93    30678.95    612.50 o 
   3  -3   1       99.42       98.90      7.41 o 
   4  -3   1        0.11       -1.75      2.57 o 
   5  -3   1      189.95      174.01      9.06 o 
   6  -3   1      512.56      481.23     16.47 o 
   7  -3   1        2.20       -2.29      4.86 o 
   8  -3   1      835.02      798.28     44.10 o 
   9  -3   1      720.82      675.01     48.61 o 
  10  -3   1     1696.41     1714.27     92.02 o 
  11  -3   1      194.88      186.12     31.95 o 
  12  -3   1        0.61       -3.13     13.19 o 
  13  -3   1      486.47      547.23     60.07 o 
 -12  -2   1       11.80       42.71     22.57 o 
 -11  -2   1      163.93      161.81     31.25 o 
 -10  -2   1        9.11       18.06     14.24 o 
  -9  -2   1        1.97        0.35      9.72 o 
  -8  -2   1       74.47       93.75     20.14 o 
  -7  -2   1      389.20      417.31     19.46 o 
  -6  -2   1       47.06       29.00      5.48 o 
  -5  -2   1      517.06      619.49     24.74 o 
  -2  -2   1     1408.33     1456.63     58.68 o 
  -1  -2   1      492.37      439.94     21.53 o 
   0  -2   1     2034.71     1918.44     70.49 o 
   1  -2   1      652.42      664.94     28.47 o 
   2  -2   1     4602.71     4689.53    118.09 o 
   3  -2   1      155.32      174.31     14.93 o 
   4  -2   1       18.91       19.44      6.94 o 
   5  -2   1       39.82       25.53     14.93 o 
   6  -2   1      490.71      471.93     16.46 o 
   7  -2   1      210.66      177.85     15.07 o 
   8  -2   1      194.36      193.89     16.93 o 
   9  -2   1       34.64       50.00     17.36 o 
  10  -2   1       56.81       84.03     21.88 o 
  11  -2   1      295.66      272.92     39.24 o 
  12  -2   1      115.19       87.50     25.00 o 
 -12  -1   1        4.70      -13.89     15.97 o 
 -11  -1   1       91.87      147.23     28.47 o 
 -10  -1   1        0.06       -3.13     11.11 o 
  -9  -1   1       52.09       51.74     16.67 o 
  -8  -1   1     2338.28     2415.27     75.15 o 
  -7  -1   1      157.64      141.84     10.86 o 
  -6  -1   1      945.11      983.74     28.23 o 
  -5  -1   1       30.82       71.52      7.04 o 
  -4  -1   1     3403.97     3479.55     92.17 o 
  -3  -1   1     2251.87     2335.12     89.93 o 
   0  -1   1     2465.15     2488.60     88.54 o 
   1  -1   1      152.24      162.85      9.72 o 
   2  -1   1     1222.83     1333.02     52.08 o 
   3  -1   1     2404.70     2546.58     97.57 o 
   4  -1   1      326.07      350.70     22.92 o 
   5  -1   1      303.81      328.13     26.04 o 
   6  -1   1       41.84       74.41      7.62 o 
   7  -1   1      740.20      754.88     46.18 o 
   8  -1   1      251.69      317.02     34.03 o 
   9  -1   1      125.91      121.18     23.61 o 
  10  -1   1       22.28       20.49     14.24 o 
  11  -1   1      516.17      559.04     54.52 o 
  12  -1   1      422.87      456.26     53.47 o 
 -12   0   1      454.01      473.62     53.82 o 
 -11   0   1       22.92       52.78     20.14 o 
 -10   0   1       41.23       34.38     15.63 o 
  -9   0   1     1828.31     1688.23     87.15 o 
  -8   0   1     1067.15     1052.15     39.85 o 
  -7   0   1      753.26      737.67     23.58 o 
  -6   0   1      428.61      411.08     15.34 o 
  -5   0   1     1209.82     1209.76     31.04 o 
  -4   0   1        0.62        4.25      2.43 o 
  -3   0   1     3524.53     3473.33    130.04 o 
  -2   0   1       92.99      102.09      6.94 o 
  -1   0   1      396.50      455.22     16.67 o 
   2   0   1     2615.97     2704.09     70.22 o 
   3   0   1       13.20       27.29      4.78 o 
   4   0   1      202.50      220.44     12.41 o 
   5   0   1     1300.59     1355.67     33.87 o 
   6   0   1       25.74       23.93      4.51 o 
   7   0   1      458.00      431.26     35.76 o 
   8   0   1     1237.23     1239.96     68.06 o 
   9   0   1      601.76      554.53     47.57 o 
  10   0   1      520.14      522.58     50.00 o 
  11   0   1      135.99      203.82     34.72 o 
  12   0   1       15.77       28.13     19.44 o 
 -13   1   1      360.63      472.23     56.95 o 
 -12   1   1      261.34      291.33     42.36 o 
 -11   1   1       14.85       19.10     16.32 o 
 -10   1   1       20.23       15.97     14.24 o 
  -9   1   1      281.44      254.17     31.95 o 
  -8   1   1        1.71        6.18      5.58 o 
  -7   1   1      102.17       98.13      8.54 o 
  -6   1   1     1344.62     1309.13     33.84 o 
  -5   1   1     2245.36     2279.85     52.10 o 
  -4   1   1      780.52      764.43     20.75 o 
  -3   1   1      662.18      661.71     29.16 o 
  -2   1   1     5390.55     5434.84    187.85 o 
  -1   1   1      432.63      354.17     14.24 o 
   0   1   1     3894.35     4176.83    145.84 o 
   1   1   1     2963.68     2755.27     99.65 o 
   2   1   1     1408.24     1412.56     39.40 o 
   3   1   1      202.53      228.33     20.14 o 
   4   1   1       96.11       87.67     10.76 o 
   5   1   1       51.56       49.47      5.57 o 
   6   1   1     1538.10     1543.21     39.65 o 
   7   1   1      525.67      519.48     35.42 o 
   8   1   1        2.57        0.69     10.07 o 
   9   1   1     1760.61     1922.96     96.88 o 
  10   1   1       14.90       -5.56     12.15 o 
  11   1   1      192.44      236.46     36.11 o 
  12   1   1       29.38       18.06     19.10 o 
 -13   2   1      112.06      113.20     30.56 o 
 -12   2   1       66.36       52.78     21.88 o 
 -11   2   1      540.77      603.49     55.90 o 
 -10   2   1       41.76       50.00     17.71 o 
  -9   2   1     1042.94     1052.11     63.20 o 
  -8   2   1      383.15      389.59     36.11 o 
  -7   2   1        0.87        1.87      4.29 o 
  -6   2   1        9.12       14.88      5.17 o 
  -5   2   1       25.94       36.17     12.21 o 
  -4   2   1      221.27      191.62     14.56 o 
  -3   2   1      210.24      207.28      7.56 o 
  -2   2   1     5876.21     5931.75    148.37 o 
  -1   2   1     3955.46     3888.28    136.46 o 
   2   2   1       12.73       10.68      3.00 o 
   3   2   1      370.11      351.53     15.42 o 
   4   2   1      137.72      144.26     14.06 o 
   5   2   1      592.70      640.62     71.88 o 
   6   2   1      112.32      112.13     14.74 o 
   7   2   1      298.57      291.45     20.99 o 
   8   2   1      718.30      695.12     58.86 o 
   9   2   1      273.95      280.36     24.31 o 
  10   2   1     1965.66     2155.95    109.38 o 
  11   2   1       57.83       65.97     22.57 o 
 -13   3   1        0.19       -3.13     15.28 o 
 -12   3   1        2.83       43.06     20.49 o 
 -11   3   1      110.86      113.54     27.08 o 
 -10   3   1        0.07       -6.25     10.07 o 
  -9   3   1      267.50      375.70     38.89 o 
  -8   3   1      305.30      260.42     29.86 o 
  -7   3   1       85.05      102.03      8.60 o 
  -6   3   1       91.83      142.69     10.89 o 
  -5   3   1      372.74      379.01     13.87 o 
  -4   3   1      708.53      752.06     20.18 o 
  -3   3   1      370.07      339.70     18.23 o 
  -2   3   1     8845.13     9053.68    225.92 o 
  -1   3   1        0.00        1.56      2.70 o 
   0   3   1      486.68      508.97     18.29 o 
   1   3   1      662.18      692.19     23.56 o 
   2   3   1     9324.37     9634.57    239.13 o 
   3   3   1     1340.88     1538.91     90.63 o 
   4   3   1      879.44     1023.28     35.18 o 
   5   3   1      157.17      146.37     13.34 o 
   6   3   1      120.15       99.68     12.14 o 
   7   3   1       16.72       11.46      7.12 o 
   8   3   1       36.49       25.56     14.58 o 
   9   3   1      925.01      823.88     85.42 o 
  10   3   1        0.02      -10.42     12.85 o 
  11   3   1      478.13      606.61     57.64 o 
 -13   4   1      404.95      347.92     48.96 o 
 -12   4   1      227.48      236.81     38.20 o 
 -11   4   1     2162.03     2341.37    118.75 o 
 -10   4   1       16.35       19.79     13.54 o 
  -9   4   1      158.37      104.17     21.53 o 
  -8   4   1     3099.07     3093.12    126.04 o 
  -7   4   1     2055.00     2017.81     49.48 o 
  -6   4   1       28.13       50.77      5.97 o 
  -5   4   1     1042.44      976.83     29.28 o 
  -4   4   1      664.15      664.12     18.84 o 
  -3   4   1     4498.36     4660.34    179.00 o 
  -2   4   1     7749.50     8195.73    207.17 o 
  -1   4   1     1920.34     1890.58     53.74 o 
   0   4   1       57.00       53.01     18.06 o 
   1   4   1       54.72       40.35      5.83 o 
   2   4   1     1400.80     1411.10     41.87 o 
   3   4   1      425.08      458.81     32.99 o 
   4   4   1       37.89       34.01      6.92 o 
   5   4   1       45.67       86.56     10.92 o 
   6   4   1       73.72       50.21     13.02 o 
   7   4   1      244.89      246.63     53.30 o 
   8   4   1       39.46       58.44     11.91 o 
   9   4   1      191.00      154.59     19.26 o 
 -13   5   1      137.17       92.02     27.78 o 
 -12   5   1     1003.91      998.63     70.14 o 
 -11   5   1       22.71       23.61     15.63 o 
 -10   5   1        6.28        3.13     10.76 o 
  -9   5   1      261.09      268.06     32.99 o 
  -8   5   1     1281.30     1276.66     46.03 o 
  -7   5   1      683.41      662.54     21.87 o 
  -6   5   1     3555.78     3487.12     80.34 o 
  -5   5   1        3.85       -3.39      2.44 o 
  -4   5   1     1297.47     1299.68     42.19 o 
  -3   5   1     2237.92     2583.83     71.76 o 
  -2   5   1      917.09      924.42     23.52 o 
  -1   5   1      631.56      626.27     24.13 o 
   0   5   1      467.05      411.07     34.72 o 
   1   5   1     3419.34     3466.41     97.05 o 
   2   5   1      168.21      140.55      9.94 o 
   3   5   1     4308.15     4597.56    122.08 o 
   4   5   1       28.81       30.60      8.16 o 
   5   5   1       46.33       35.76      8.25 o 
   6   5   1     1041.29      984.42     39.49 o 
   7   5   1      594.79      597.02     64.76 o 
   8   5   1      162.65      210.77     31.95 o 
   9   5   1       88.78       88.89     24.31 o 
 -13   6   1      236.68      217.02     37.85 o 
 -12   6   1        5.72       11.11     14.24 o 
 -11   6   1      151.36      135.77     27.78 o 
 -10   6   1      187.24      248.96     33.68 o 
  -9   6   1      133.72      130.91     24.31 o 
  -8   6   1        0.03        2.41      5.92 o 
  -7   6   1     6506.10     6548.37    141.11 o 
  -6   6   1     2400.84     2536.97     77.20 o 
  -5   6   1     4869.39     4999.67    108.33 o 
  -4   6   1      235.34      255.75     14.13 o 
  -3   6   1     2043.94     2170.64     57.56 o 
  -2   6   1     1965.13     2030.23     46.70 o 
  -1   6   1      365.64      340.97     14.07 o 
   0   6   1      496.33      482.20     21.97 o 
   1   6   1     3407.04     3421.95    137.16 o 
   2   6   1     3495.70     3766.17    101.40 o 
   3   6   1      667.84      826.40     30.37 o 
   4   6   1     1342.30     1329.63     45.38 o 
   5   6   1      105.22       76.04     17.71 o 
   6   6   1       78.09      105.21     21.88 o 
   7   6   1      771.44      653.83     53.82 o 
   8   6   1     1130.94     1159.75     72.92 o 
   9   6   1      176.22      169.45     32.29 o 
 -13   7   1       81.95       85.77     26.74 o 
 -12   7   1        0.31      -15.63     12.50 o 
 -11   7   1      241.14      268.76     37.15 o 
 -10   7   1      517.34      577.10     50.70 o 
  -9   7   1      291.25      296.19     35.07 o 
  -8   7   1       25.11       24.07      7.95 o 
  -7   7   1      958.59     1035.43     30.98 o 
  -6   7   1      434.98      433.79     27.77 o 
  -5   7   1      189.45      221.71     16.32 o 
  -4   7   1     2238.33     2219.38     65.60 o 
  -3   7   1       42.55       40.48      5.86 o 
  -2   7   1      127.02      138.36     12.09 o 
  -1   7   1      314.39      335.43     39.93 o 
   0   7   1      101.39      105.22     11.91 o 
   1   7   1       83.38       97.92     18.06 o 
   2   7   1      762.12      722.59     46.18 o 
   3   7   1      688.20      645.15     44.45 o 
   4   7   1       13.21       12.15     10.42 o 
   5   7   1      649.04      592.72     49.65 o 
   6   7   1      100.77       76.39     20.83 o 
   7   7   1      229.23      337.51     42.71 o 
   8   7   1       25.76       30.21     17.71 o 
   9   7   1      644.69      834.05     70.49 o 
 -13   8   1      264.37      214.24     38.89 o 
 -12   8   1       16.20       13.19     17.01 o 
 -11   8   1      187.28      215.98     33.33 o 
 -10   8   1     1087.65     1058.01     65.97 o 
  -9   8   1      124.46      121.53     22.92 o 
  -8   8   1      328.04      307.35     23.06 o 
  -7   8   1      134.81      135.16     11.13 o 
  -6   8   1        9.16        6.31      5.17 o 
  -5   8   1      477.13      503.89     23.19 o 
  -4   8   1      676.19      670.86     21.55 o 
  -3   8   1     1062.93     1206.50     32.21 o 
  -2   8   1      266.50      296.54     18.76 o 
  -1   8   1      172.59      150.25     14.29 o 
   0   8   1      239.51      239.17     19.08 o 
   1   8   1       47.55       33.33     12.50 o 
   2   8   1      390.67      368.76     36.81 o 
   3   8   1       89.62       76.04     18.75 o 
   4   8   1      848.39      959.74     61.46 o 
   5   8   1      716.37      668.76     56.25 o 
   6   8   1      222.35      287.85     39.93 o 
   7   8   1      245.35      254.52     39.24 o 
   8   8   1       65.67       73.96     24.65 o 
 -13   9   1       10.75       26.04     18.75 o 
 -12   9   1       75.34      102.09     27.08 o 
 -11   9   1      508.12      520.15     51.04 o 
 -10   9   1        3.18       15.28     12.15 o 
  -9   9   1      366.25      318.06     35.76 o 
  -8   9   1        2.77        6.08      7.49 o 
  -7   9   1      367.26      391.09     18.62 o 
  -6   9   1      260.45      249.90     18.58 o 
  -5   9   1      338.93      360.34     24.13 o 
  -4   9   1      580.08      555.98     19.70 o 
  -3   9   1       55.23       45.57     12.15 o 
  -2   9   1      181.74      173.01     24.31 o 
  -1   9   1      328.63      290.72     20.45 o 
   0   9   1       54.21       76.74     15.28 o 
   1   9   1     1613.93     1531.28     79.86 o 
   2   9   1     1048.56     1103.50     65.63 o 
   3   9   1       17.82       20.49     13.89 o 
   4   9   1        0.14        5.56     12.15 o 
   5   9   1      320.35      239.59     35.42 o 
   6   9   1       12.51       28.13     16.67 o 
   7   9   1        1.05       27.08     18.40 o 
   8   9   1      100.96      118.06     31.25 o 
 -13  10   1      550.19      519.80     58.68 o 
 -12  10   1      109.19      135.42     30.21 o 
 -11  10   1      632.13      650.71     57.64 o 
 -10  10   1       44.59       35.07     16.32 o 
  -9  10   1      118.29      164.64     18.79 o 
  -8  10   1      837.69      958.14     61.46 o 
  -7  10   1      605.98      536.47     64.74 o 
  -6  10   1       93.77      124.18     14.52 o 
  -5  10   1      722.26      707.52     31.39 o 
  -4  10   1      234.40      234.87     25.35 o 
  -3  10   1      333.15      327.72     26.22 o 
  -2  10   1      753.34      702.43     31.69 o 
  -1  10   1      162.15      154.12     16.15 o 
   0  10   1       95.27      104.86     18.75 o 
   1  10   1     3020.19     3008.31     93.54 o 
   2  10   1        2.34       -2.08     11.11 o 
   3  10   1        3.94        1.04     10.42 o 
   4  10   1       59.05       50.35     19.10 o 
   5  10   1        8.03      -15.63     11.11 o 
   6  10   1        1.41       -3.13     13.54 o 
   7  10   1       44.38       53.13     26.04 o 
 -12  11   1     1362.61     1546.56     92.02 o 
 -11  11   1        6.45       -1.39     13.89 o 
 -10  11   1      601.78      757.31     54.17 o 
  -9  11   1      112.57      123.60     17.20 o 
  -8  11   1      356.07      344.45     38.89 o 
  -7  11   1      316.47      364.24     39.58 o 
  -6  11   1        9.17        7.87      7.42 o 
  -5  11   1       17.45       23.37      8.68 o 
  -4  11   1      660.28      713.86     63.37 o 
  -3  11   1     2385.11     2555.86     81.62 o 
  -2  11   1       85.06       98.55     17.19 o 
  -1  11   1     2433.12     2413.25    107.64 o 
   0  11   1      154.43      161.46     25.00 o 
   1  11   1      720.89      674.67     47.22 o 
   2  11   1      549.11      532.96     82.99 o 
   3  11   1      921.73     1159.75     76.04 o 
   4  11   1        8.03        7.64     13.89 o 
   5  11   1       56.87       87.50     26.04 o 
   6  11   1      266.55      273.96     44.45 o 
 -12  12   1        6.53       -4.51     16.32 o 
 -11  12   1      424.56      370.15     45.14 o 
  -9  12   1      418.05      478.14     47.92 o 
  -8  12   1       16.37       27.78     15.97 o 
  -7  12   1       21.15       45.49     18.40 o 
  -6  12   1     1171.22     1223.55     67.54 o 
  -5  12   1       46.91       70.79     11.95 o 
  -4  12   1       50.57       49.52     11.26 o 
  -3  12   1       46.34       40.10     10.09 o 
  -2  12   1      663.07      663.56     45.83 o 
  -1  12   1      143.89      169.80     25.35 o 
   0  12   1      852.48      922.59     57.64 o 
   1  12   1        1.11       -5.56      9.38 o 
   2  12   1      992.97     1064.26     66.67 o 
   3  12   1      419.68      436.47     46.88 o 
   4  12   1      375.95      285.42     39.58 o 
   5  12   1       10.10        5.23     11.76 o 
  -9  13   1        0.01       -3.13     14.24 o 
  -8  13   1      123.37      133.68     27.43 o 
  -7  13   1        4.05        7.99     14.24 o 
  -6  13   1       20.66       28.69     10.18 o 
  -5  13   1      207.85      170.97     19.35 o 
  -4  13   1      111.59      116.79     26.74 o 
  -3  13   1       31.82       18.74      9.75 o 
  -2  13   1        5.87        2.43     10.07 o 
  -1  13   1      185.82      169.80     27.78 o 
   0  13   1      326.52      364.24     39.58 o 
   1  13   1        5.48       17.01     13.54 o 
   2  13   1      154.19      190.63     30.90 o 
   3  13   1      758.59      828.14     64.93 o 
   4  13   1        6.54       15.63     15.28 o 
  -9  14   1       18.43       33.68     19.44 o 
  -8  14   1        6.97        8.33     15.63 o 
  -7  14   1      325.71      311.12     42.36 o 
  -6  14   1      232.23      244.94     47.57 o 
  -5  14   1      176.31      184.15     27.43 o 
  -4  14   1      602.26      630.58     39.41 o 
  -3  14   1       50.92       42.71     18.06 o 
  -2  14   1        8.55        6.60     11.46 o 
  -1  14   1        4.83       11.11     12.85 o 
   0  14   1       24.01       13.54     13.54 o 
   1  14   1       13.17        4.51     14.24 o 
   2  14   1       17.29        6.60     15.63 o 
  -9  15   1       29.26       34.38     20.83 o 
  -8  15   1      347.68      426.75     52.08 o 
  -7  15   1       29.00       33.68     19.79 o 
  -6  15   1      895.39      928.92     45.28 o 
  -5  15   1      882.49      919.21     44.98 o 
  -4  15   1      241.39      345.49     41.67 o 
  -3  15   1       12.62       30.90     16.32 o 
  -2  15   1      254.68      207.64     32.64 o 
  -1  15   1        0.80       -3.82     12.85 o 
   0  15   1      464.31      532.30     54.17 o 
   1  15   1       75.26       81.25     23.96 o 
  -8  16   1       66.66       75.00     26.04 o 
  -7  16   1      357.32      359.73     50.35 o 
  -6  16   1      302.42      284.73     39.24 o 
  -5  16   1      107.22      105.21     25.00 o 
  -4  16   1      614.31      599.32     55.21 o 
  -3  16   1      325.35      352.09     44.45 o 
  -2  16   1      148.61      130.56     30.21 o 
   1 -16   2        0.07        6.60     15.63 o 
   2 -16   2        6.95       18.06     16.32 o 
   3 -16   2       17.64        0.35     15.28 o 
   4 -16   2       46.12       47.57     19.79 o 
   5 -16   2        3.36        3.82     14.58 o 
   6 -16   2      323.14      322.92     43.40 o 
   7 -16   2       10.66       -2.08     15.97 o 
  -1 -15   2       94.92      109.03     27.78 o 
   0 -15   2       99.93      110.42     26.04 o 
   1 -15   2       37.94       44.79     18.06 o 
   2 -15   2      458.53      474.66     48.96 o 
   3 -15   2      198.27      170.14     30.56 o 
   4 -15   2        7.65        4.86     12.15 o 
   5 -15   2      610.30      619.46     54.86 o 
   6 -15   2       48.79       35.76     19.10 o 
   7 -15   2      782.37      947.24     64.58 o 
  -3 -14   2     1238.77     1335.10     82.99 o 
  -2 -14   2        0.38      -10.07     12.15 o 
  -1 -14   2     1244.70     1449.34     84.72 o 
   0 -14   2      129.45      158.34     29.86 o 
   1 -14   2      169.88      232.30     33.68 o 
   2 -14   2      705.63      805.92     56.25 o 
   3 -14   2        0.62       -7.64     10.07 o 
   4 -14   2       17.07        9.72     11.81 o 
   5 -14   2        3.19        9.38     13.19 o 
   6 -14   2      699.75      850.37     58.68 o 
   7 -14   2      256.39      282.99     37.15 o 
  -4 -13   2       35.78       40.28     19.10 o 
  -3 -13   2        0.15       -3.47     13.19 o 
  -2 -13   2      605.80      692.38     57.64 o 
  -1 -13   2       24.73        7.64     12.50 o 
   0 -13   2        0.11        7.64     11.11 o 
   1 -13   2       65.35       61.11     18.40 o 
   2 -13   2       18.03       17.01     12.85 o 
   3 -13   2       35.60       18.06     11.11 o 
   4 -13   2       10.19        5.21      9.72 o 
   5 -13   2       10.26        4.86     11.46 o 
   6 -13   2       25.76       22.57     14.24 o 
   7 -13   2     1833.06     1968.45     98.27 o 
   8 -13   2        4.79       -5.90     11.81 o 
  10 -13   2       22.46       31.60     18.40 o 
  11 -13   2      745.49      789.60     67.36 o 
  -5 -12   2        2.83       -6.25     13.19 o 
  -4 -12   2        8.88       36.11     15.63 o 
  -3 -12   2      102.30      118.06     25.00 o 
  -2 -12   2      220.77      276.74     35.76 o 
  -1 -12   2      177.40      152.78     26.04 o 
   0 -12   2       53.74       87.50     19.79 o 
   1 -12   2       52.23      117.02     22.57 o 
   2 -12   2        0.01        6.25      9.38 o 
   3 -12   2      180.55      167.02     24.65 o 
   4 -12   2      174.07      187.50     27.08 o 
   5 -12   2        2.76       -2.78      9.72 o 
   6 -12   2        7.09        3.47     10.42 o 
   7 -12   2        0.13       13.54     11.81 o 
   8 -12   2      752.38      759.16     54.34 o 
   9 -12   2      190.51      213.89     31.60 o 
  10 -12   2      774.09      957.66     66.32 o 
  11 -12   2      231.92      229.52     38.20 o 
  -6 -11   2      256.43      365.63     42.01 o 
  -5 -11   2       81.37      130.21     25.35 o 
  -4 -11   2     1424.45     1360.79     76.39 o 
  -3 -11   2      466.48      483.34     44.10 o 
  -2 -11   2      293.34      214.24     29.51 o 
  -1 -11   2        0.37       -9.03      7.99 o 
   0 -11   2      861.03      844.46     52.43 o 
   1 -11   2      210.20      217.02     28.13 o 
   2 -11   2       27.22       15.28     11.11 o 
   3 -11   2      132.03      136.46     21.18 o 
   4 -11   2     1970.24     1969.14     92.02 o 
   5 -11   2      745.63      749.67     48.26 o 
   6 -11   2       24.89       33.68     13.19 o 
   7 -11   2       56.59       65.73     12.67 o 
   8 -11   2       12.84        6.61     10.24 o 
   9 -11   2      379.35      387.86     43.40 o 
  10 -11   2       44.69       42.36     19.79 o 
  11 -11   2        3.65        0.35     16.32 o 
  12 -11   2       40.07       39.58     21.18 o 
  -7 -10   2      657.43      669.46     55.56 o 
  -6 -10   2       97.65       94.10     23.61 o 
  -5 -10   2      296.50      268.41     34.72 o 
  -4 -10   2      136.21      170.49     26.74 o 
  -3 -10   2       23.88       32.99     13.89 o 
  -2 -10   2      421.95      443.07     38.89 o 
  -1 -10   2       36.08       30.56     12.50 o 
   0 -10   2      907.33      782.66     47.92 o 
   1 -10   2      423.78      477.79     38.20 o 
   2 -10   2      109.42      133.68     20.14 o 
   3 -10   2      703.26      663.56     42.01 o 
   4 -10   2        5.77        6.25      7.99 o 
   5 -10   2      236.56      188.55     25.00 o 
   6 -10   2     1607.36     1595.26     53.79 o 
   7 -10   2       54.93       46.25      8.41 o 
   8 -10   2        5.15        1.49      7.24 o 
   9 -10   2        4.71       29.86     14.93 o 
  10 -10   2        3.08        9.38     13.19 o 
  11 -10   2       85.66       88.20     25.00 o 
  12 -10   2        2.24        2.43     14.93 o 
  -8  -9   2      881.55      989.95     65.28 o 
  -7  -9   2       50.32       34.38     15.97 o 
  -6  -9   2      632.13      709.39     50.35 o 
  -5  -9   2      141.01      107.29     21.53 o 
  -4  -9   2        1.09        9.38      9.38 o 
  -3  -9   2        4.70       -3.82      9.03 o 
  -2  -9   2     1007.04     1006.62     55.90 o 
  -1  -9   2      452.32      487.16     37.85 o 
   0  -9   2        0.04        8.33      7.99 o 
   1  -9   2      612.26      546.54     36.11 o 
   2  -9   2      142.10      186.12     22.22 o 
   3  -9   2      141.85      126.04     18.06 o 
   4  -9   2      179.14      146.88     20.83 o 
   5  -9   2     1260.27     1232.14     36.25 o 
   6  -9   2      954.88      935.46     30.39 o 
   7  -9   2       29.26       46.64      9.19 o 
   8  -9   2      549.57      593.42     47.92 o 
   9  -9   2       77.70       88.89     22.22 o 
  10  -9   2       44.43       44.45     17.71 o 
  11  -9   2       19.87       -0.69     13.19 o 
  12  -9   2        1.72        4.17     15.28 o 
  -8  -8   2        0.48        0.56     10.76 o 
  -7  -8   2      542.49      549.88     34.55 o 
  -6  -8   2      249.05      221.13     21.50 o 
  -5  -8   2      149.53      162.85     24.65 o 
  -4  -8   2       32.60       44.45     14.58 o 
  -3  -8   2       20.77       22.22     10.42 o 
  -2  -8   2       23.50       31.95     10.76 o 
  -1  -8   2       28.53       10.42      8.33 o 
   0  -8   2     1960.18     2004.56     87.15 o 
   1  -8   2        0.05        3.82      6.25 o 
   2  -8   2     6870.82     6774.10    248.62 o 
   3  -8   2     1259.18     1390.31     64.93 o 
   4  -8   2      442.65      388.50     21.11 o 
   5  -8   2       32.96       31.95      5.90 o 
   6  -8   2     2578.91     2501.97     62.01 o 
   7  -8   2     1280.98     1200.03     39.20 o 
   8  -8   2     2991.85     2866.38    127.43 o 
   9  -8   2       15.15       19.44     12.85 o 
  10  -8   2       10.96       10.07     12.85 o 
  11  -8   2        4.10       23.26     15.28 o 
  12  -8   2      223.70      172.23     32.29 o 
  -8  -7   2       14.21       -7.99     12.50 o 
  -7  -7   2      158.85      163.20     27.78 o 
  -6  -7   2      664.65      634.74     51.39 o 
  -5  -7   2      220.88      254.87     31.95 o 
  -4  -7   2      838.99      742.94     32.83 o 
  -3  -7   2       14.44        9.38      8.33 o 
  -2  -7   2        3.10        8.68      6.94 o 
  -1  -7   2      428.01      392.02     27.08 o 
   0  -7   2      779.30      871.55     44.79 o 
   1  -7   2      384.99      344.10     24.65 o 
   2  -7   2      815.78      744.11     39.24 o 
   3  -7   2     1084.41     1024.68     50.35 o 
   4  -7   2      557.86      618.60     20.91 o 
   5  -7   2      109.52      106.98      9.38 o 
   6  -7   2       20.69       25.19      5.79 o 
   7  -7   2     2686.38     2633.69     79.89 o 
   8  -7   2      579.91      496.54     42.71 o 
   9  -7   2      387.16      337.16     38.54 o 
  10  -7   2       38.91       13.54     13.54 o 
  11  -7   2       12.20        0.35     12.15 o 
  12  -7   2      462.02      509.04     55.90 o 
  -8  -6   2      255.77      197.23     30.90 o 
  -7  -6   2       46.10       54.59      9.62 o 
  -6  -6   2      559.50      593.07     43.75 o 
  -5  -6   2      355.94      352.09     34.72 o 
  -4  -6   2       18.79       14.24      9.38 o 
  -3  -6   2      726.59      789.95     43.06 o 
  -2  -6   2     1875.64     2094.84     87.50 o 
  -1  -6   2       51.22       37.85      9.03 o 
   0  -6   2     1600.78     1502.46     64.93 o 
   1  -6   2       16.47       12.85      6.25 o 
   2  -6   2      472.42      494.46     28.82 o 
   3  -6   2      497.83      436.67     15.67 o 
   4  -6   2      876.13      936.32     26.93 o 
   5  -6   2       79.29      103.51      8.86 o 
   6  -6   2      557.60      569.96     20.00 o 
   7  -6   2      403.56      325.01     32.29 o 
   8  -6   2      562.28      473.27     41.67 o 
   9  -6   2       42.23       37.15     15.63 o 
  10  -6   2       15.51       18.06     12.50 o 
  11  -6   2       46.29       20.49     15.97 o 
  12  -6   2      111.35       42.36     19.79 o 
  13  -6   2        1.05       23.26     18.40 o 
 -10  -5   2      349.58      477.79     49.31 o 
  -9  -5   2      343.90      307.30     37.15 o 
  -8  -5   2      558.06      569.62     33.85 o 
  -7  -5   2        3.12        9.82      6.37 o 
  -6  -5   2       16.77       10.42      9.72 o 
  -5  -5   2      785.04      828.84     48.61 o 
  -4  -5   2       10.70       -2.08      5.90 o 
  -3  -5   2       82.16      106.95     16.67 o 
  -2  -5   2     2767.00     3073.68    118.75 o 
  -1  -5   2     3017.09     2740.68    105.56 o 
   0  -5   2      172.93      164.59     15.63 o 
   1  -5   2     5101.31     4931.70    179.52 o 
   2  -5   2     1316.74     1261.83     55.21 o 
   3  -5   2      136.38      154.73      9.12 o 
   4  -5   2     1074.44     1019.98     27.71 o 
   5  -5   2       55.80       56.72      6.23 o 
   6  -5   2      117.25      134.80      9.62 o 
   7  -5   2      652.92      646.54     42.36 o 
   8  -5   2      671.71      622.58     43.75 o 
   9  -5   2      137.28      106.60     21.53 o 
  10  -5   2      669.66      588.21     52.43 o 
  11  -5   2       43.38       28.82     17.71 o 
  12  -5   2      952.51      896.89     72.92 o 
  13  -5   2      106.24      140.98     34.38 o 
 -11  -4   2      244.92      318.06     42.36 o 
 -10  -4   2      139.40      183.34     31.60 o 
  -9  -4   2      399.73      451.75     43.75 o 
  -8  -4   2       65.56       64.58     17.01 o 
  -7  -4   2     1929.99     1888.62     63.21 o 
  -6  -4   2      877.38      866.37     36.11 o 
  -5  -4   2      250.20      271.88     26.39 o 
  -4  -4   2      244.68      283.34     25.35 o 
  -3  -4   2        7.79        2.78      4.51 o 
  -2  -4   2        0.17       -2.08      4.17 o 
  -1  -4   2     1172.82     1079.19     46.53 o 
   0  -4   2    11020.95    10278.35    358.69 o 
   1  -4   2        0.41       -4.51      2.43 o 
   2  -4   2     4639.49     4795.07    123.13 o 
   3  -4   2      164.00      194.59     10.44 o 
   4  -4   2      107.66      117.17      7.71 o 
   5  -4   2      176.39      159.83     16.10 o 
   6  -4   2      547.68      509.42     17.51 o 
   7  -4   2      232.08      200.70     24.65 o 
   8  -4   2      654.60      567.37     40.97 o 
   9  -4   2     2129.33     1989.63     98.27 o 
  10  -4   2        5.68      -11.81      9.03 o 
  11  -4   2      332.29      480.57     51.04 o 
  12  -4   2      193.57      172.92     33.68 o 
 -11  -3   2        2.33        5.21     15.97 o 
 -10  -3   2        0.73        6.25     13.54 o 
  -9  -3   2      341.21      325.70     37.15 o 
  -8  -3   2       35.58       45.14     15.28 o 
  -7  -3   2      245.92      297.75     17.19 o 
  -6  -3   2      644.95      551.40     35.07 o 
  -4  -3   2        1.94        5.56      5.21 o 
  -3  -3   2     1031.44     1034.40     47.92 o 
  -2  -3   2      562.51      616.33     29.86 o 
  -1  -3   2      245.55      212.50     14.24 o 
   0  -3   2     2447.84     2450.40     91.32 o 
   1  -3   2      280.55      226.39     14.93 o 
   2  -3   2    11056.12    11149.45    274.99 o 
   3  -3   2      356.56      348.16     15.34 o 
   4  -3   2      172.46      183.49     29.69 o 
   5  -3   2     1152.87     1169.42     54.69 o 
   6  -3   2       18.28       10.40      6.42 o 
   7  -3   2     1124.05     1133.71     60.77 o 
   8  -3   2     1727.76     1730.59     86.11 o 
   9  -3   2      277.59      320.49     37.50 o 
  10  -3   2       82.54       85.77     21.88 o 
  11  -3   2       43.62       59.72     20.83 o 
  12  -3   2      390.51      458.69     52.78 o 
 -12  -2   2       70.22       94.10     27.78 o 
 -11  -2   2       46.53       22.22     16.32 o 
 -10  -2   2       26.37       66.32     20.83 o 
  -9  -2   2        1.00       17.36     12.15 o 
  -8  -2   2       86.69      118.88     14.36 o 
  -7  -2   2      136.35      173.94     12.79 o 
  -6  -2   2      788.51      860.32     32.02 o 
  -5  -2   2        1.68        4.41      7.47 o 
  -4  -2   2       37.57       37.78     12.15 o 
  -2  -2   2     6691.27     6811.95    237.85 o 
  -1  -2   2     1266.53     1254.54     48.61 o 
   0  -2   2    16758.89    16292.37    558.00 o 
   1  -2   2     1378.15     1455.93     56.95 o 
   2  -2   2       70.91      108.68     11.46 o 
   3  -2   2     6385.27     6610.25    167.32 o 
   4  -2   2      897.66      912.72     39.58 o 
   5  -2   2      438.63      506.87     21.92 o 
   6  -2   2       21.93       24.75      6.50 o 
   7  -2   2        5.35       44.45     13.19 o 
   8  -2   2      104.08      110.42     20.14 o 
   9  -2   2      996.13      957.66     60.07 o 
  10  -2   2      180.74      173.27     29.51 o 
  11  -2   2     1236.01     1194.12     75.70 o 
  12  -2   2        2.02        4.17     14.93 o 
 -12  -1   2       10.17        3.13     15.97 o 
 -11  -1   2      123.35      126.39     27.78 o 
 -10  -1   2       80.76       87.15     21.53 o 
  -9  -1   2      113.44      128.82     23.96 o 
  -8  -1   2      134.88      150.02     23.09 o 
  -7  -1   2     3531.78     3792.53     86.93 o 
  -6  -1   2      125.90      134.12     10.05 o 
  -5  -1   2      723.03      705.75     25.37 o 
  -4  -1   2      145.55      156.47     10.08 o 
  -3  -1   2     5351.71     5605.48    142.68 o 
  -2  -1   2     2781.57     2863.73     78.47 o 
  -1  -1   2     2902.49     2910.30     74.56 o 
   0  -1   2     2923.59     3005.27    107.29 o 
   1  -1   2     2873.07     2999.20     77.10 o 
   2  -1   2      292.02      263.98     11.65 o 
   3  -1   2      493.50      486.48     18.66 o 
   4  -1   2      692.32      779.36     27.73 o 
   5  -1   2      510.94      451.35     28.99 o 
   6  -1   2     1340.65     1400.28     46.73 o 
   7  -1   2     1747.01     1680.27    148.09 o 
   8  -1   2     1202.55     1101.64     74.31 o 
   9  -1   2      311.56      228.48     31.25 o 
  10  -1   2      883.25      822.24     57.99 o 
  11  -1   2       90.92       51.04     21.18 o 
  12  -1   2      743.45      773.98     66.32 o 
 -12   0   2       20.25        8.33     16.32 o 
 -11   0   2        0.48       -3.82     13.54 o 
 -10   0   2       23.19       22.92     14.24 o 
  -9   0   2      728.48      749.32     51.04 o 
  -8   0   2      257.31      278.13     20.18 o 
  -7   0   2       72.56       55.17      6.91 o 
  -6   0   2     1635.06     1710.78     42.70 o 
  -5   0   2     2716.75     2928.47     79.34 o 
  -4   0   2     2123.33     2274.52     61.73 o 
  -3   0   2     1599.68     1727.13     46.85 o 
  -2   0   2      357.34      323.37     10.72 o 
  -1   0   2      280.94      278.13     12.15 o 
   0   0   2     1342.48     1458.02     54.52 o 
   1   0   2      370.60      420.50     21.18 o 
   2   0   2        7.62        5.65      3.30 o 
   3   0   2      434.21      385.20     16.08 o 
   4   0   2      377.14      425.45     18.53 o 
   5   0   2      256.05      312.41     29.69 o 
   6   0   2     3219.55     3185.92     91.19 o 
   7   0   2     1152.00     1042.77     40.11 o 
   8   0   2      829.53      872.27     37.28 o 
   9   0   2        7.50        8.64     11.46 o 
  10   0   2      174.52      130.21     26.04 o 
  11   0   2      260.62      367.37     45.83 o 
  12   0   2       97.34       64.93     24.65 o 
 -13   1   2       77.02       72.57     26.39 o 
 -12   1   2      105.66      105.91     27.43 o 
 -11   1   2       57.49       74.65     21.88 o 
 -10   1   2      182.73      173.61     28.13 o 
  -9   1   2     1287.52     1303.85     72.92 o 
  -8   1   2      349.36      359.72     34.90 o 
  -7   1   2      503.78      445.52     20.71 o 
  -6   1   2     1605.67     1726.51     42.46 o 
  -5   1   2     5221.80     5424.30    114.79 o 
  -4   1   2      176.69      217.95      9.38 o 
  -3   1   2     3547.80     3867.40     98.58 o 
  -2   1   2     1980.49     2148.31     83.34 o 
  -1   1   2    19111.80    18327.83    625.01 o 
   2   1   2     1728.80     1686.84     65.63 o 
   3   1   2      375.70      403.81     26.04 o 
   4   1   2     3311.50     3378.41     92.20 o 
   5   1   2      424.15      393.48     13.99 o 
   6   1   2      884.81      818.63     52.26 o 
   7   1   2     1848.88     1718.23     57.94 o 
   8   1   2     1390.02     1346.86     50.45 o 
   9   1   2       84.97      107.25     15.59 o 
  10   1   2       81.36      118.06     24.65 o 
  11   1   2        0.50       13.89     14.93 o 
 -13   2   2      103.19       88.54     27.78 o 
 -12   2   2       10.28        7.64     14.58 o 
 -11   2   2       62.61       84.72     22.57 o 
 -10   2   2      706.53      728.49     52.78 o 
  -9   2   2      655.30      621.19     49.65 o 
  -8   2   2      110.90      114.35     19.62 o 
  -7   2   2      210.43      218.07     11.64 o 
  -6   2   2     2923.58     3042.11     68.37 o 
  -5   2   2      571.34      656.00     18.57 o 
  -4   2   2     4136.77     4374.46     92.21 o 
  -3   2   2        0.54        1.65      2.78 o 
  -2   2   2     7502.04     7559.89    259.73 o 
  -1   2   2     3886.86     3977.18    112.33 o 
   0   2   2     8357.26     8762.00    304.17 o 
   1   2   2      178.11      198.62     14.58 o 
   2   2   2      370.32      371.28     11.74 o 
   3   2   2     3122.77     3199.66     86.28 o 
   4   2   2        9.95       10.42      6.42 o 
   5   2   2      115.66       93.40     10.77 o 
   6   2   2       65.57       63.00     12.33 o 
   7   2   2      712.95      714.78     35.42 o 
   8   2   2      942.83      908.65     39.40 o 
   9   2   2     1265.58     1301.07     52.17 o 
  10   2   2       11.37        3.47     13.54 o 
  11   2   2      426.33      396.54     46.18 o 
 -13   3   2      185.88      234.73     40.28 o 
 -12   3   2       36.50       40.97     20.49 o 
 -11   3   2        0.05       -4.51     11.11 o 
 -10   3   2      377.22      372.92     40.97 o 
  -9   3   2      615.16      614.25     44.79 o 
  -8   3   2      704.88      737.64     56.60 o 
  -7   3   2        3.43        3.08      4.41 o 
  -6   3   2        4.84        1.56      2.60 o 
  -5   3   2     8436.23     8900.98    183.63 o 
  -4   3   2      323.03      389.69     12.33 o 
  -3   3   2      422.14      473.15     16.16 o 
  -2   3   2     6327.90     6448.57    163.32 o 
  -1   3   2       25.84       18.05      4.05 o 
   0   3   2     5221.40     5336.54    137.31 o 
   1   3   2      910.70      893.42     41.67 o 
   2   3   2      194.04      166.51      8.12 o 
   3   3   2     5695.45     6321.81    162.27 o 
   4   3   2      580.54      514.84     28.47 o 
   5   3   2      132.26      120.04     15.28 o 
   6   3   2      524.48      486.41     24.52 o 
   7   3   2     2124.07     2041.44     67.50 o 
   8   3   2       99.45      126.00     16.29 o 
   9   3   2      642.78      646.03     37.05 o 
  10   3   2      798.51      753.84     59.03 o 
 -13   4   2       84.84      107.64     30.56 o 
 -12   4   2      564.45      553.83     56.95 o 
 -11   4   2      235.99      225.00     34.03 o 
 -10   4   2       58.23       52.43     17.36 o 
  -9   4   2     1831.60     1764.27     88.89 o 
  -8   4   2      601.68      610.33     28.54 o 
  -7   4   2      773.59      820.50     44.44 o 
  -6   4   2      291.10      299.42     25.48 o 
  -5   4   2      260.70      285.55     20.16 o 
  -4   4   2      126.67      143.66      8.65 o 
  -3   4   2       11.76       20.10      3.13 o 
  -2   4   2       11.00        5.38      3.44 o 
  -1   4   2     7309.13     7747.55    197.52 o 
   0   4   2      814.88      816.43     28.24 o 
   1   4   2     1384.67     1381.81     43.21 o 
   2   4   2      114.27      115.43     22.74 o 
   3   4   2      285.54      258.11     25.00 o 
   4   4   2      537.54      599.11     25.06 o 
   5   4   2      147.15      160.68     14.85 o 
   6   4   2      271.59      297.32     23.44 o 
   7   4   2      108.87      125.08     15.42 o 
   8   4   2        7.84        3.78      7.73 o 
   9   4   2      567.43      570.15     52.43 o 
 -13   5   2      226.19      304.87     44.79 o 
 -12   5   2       69.90       59.03     20.49 o 
 -11   5   2     1022.37     1137.18     72.92 o 
 -10   5   2      596.73      545.15     48.61 o 
  -9   5   2     2113.03     2173.66    103.47 o 
  -8   5   2     2773.64     2820.90     85.93 o 
  -7   5   2     3175.25     3285.43     95.63 o 
  -6   5   2      122.06      119.40      8.30 o 
  -5   5   2      733.90      818.66     23.22 o 
  -4   5   2      931.28      950.62     30.77 o 
  -3   5   2        5.99       12.44      3.45 o 
  -2   5   2     1201.69     1332.86     61.46 o 
  -1   5   2      653.73      683.50     25.88 o 
   0   5   2      382.33      398.91     41.84 o 
   1   5   2        5.24       -0.57      3.59 o 
   2   5   2      367.98      384.96     16.87 o 
   3   5   2       42.42       43.60      6.83 o 
   4   5   2       15.26       24.79      6.76 o 
   5   5   2      952.39      946.53     57.81 o 
   6   5   2        0.65        3.82      9.72 o 
   7   5   2     1034.14     1026.76     64.58 o 
   8   5   2      103.60       93.40     22.92 o 
   9   5   2        6.26       30.56     18.40 o 
 -13   6   2      263.31      271.19     43.75 o 
 -12   6   2      993.59     1020.86     71.18 o 
 -11   6   2       14.05       20.83     13.89 o 
 -10   6   2       73.87       76.39     20.49 o 
  -9   6   2       24.59       19.60      8.65 o 
  -8   6   2      560.29      554.14     44.97 o 
  -7   6   2      471.83      537.53     43.06 o 
  -6   6   2      711.63      674.32     21.35 o 
  -5   6   2       72.22       69.20     12.82 o 
  -4   6   2      338.27      394.79     14.23 o 
  -3   6   2      933.16      947.37     32.81 o 
  -2   6   2      488.41      455.27     22.25 o 
  -1   6   2      690.55      744.57     33.85 o 
   0   6   2      126.62       97.64     10.98 o 
   1   6   2      828.99      831.75     32.27 o 
   2   6   2      986.84      890.54     30.15 o 
   3   6   2     1969.61     1963.24     91.32 o 
   4   6   2      665.32      645.85     45.14 o 
   5   6   2       98.41      119.10     22.92 o 
   6   6   2       29.04       27.43     13.89 o 
   7   6   2       35.38       25.35     14.58 o 
   8   6   2      173.54      172.23     31.25 o 
   9   6   2      554.18      438.90     50.70 o 
 -13   7   2      152.81      115.63     29.17 o 
 -12   7   2        0.74       11.81     15.28 o 
 -11   7   2      772.52      923.28     64.24 o 
 -10   7   2       40.57       31.25     15.63 o 
  -9   7   2       46.86       50.45     17.88 o 
  -8   7   2       22.17       15.70      7.60 o 
  -7   7   2      531.05      509.14     25.53 o 
  -6   7   2     2431.18     2453.64     72.03 o 
  -5   7   2      300.54      262.45     12.77 o 
  -4   7   2        7.51        2.88      3.09 o 
  -3   7   2       22.56       23.87      4.06 o 
  -2   7   2      769.84      795.02     30.40 o 
  -1   7   2       51.81       78.41     21.53 o 
   0   7   2       32.23       28.88      7.24 o 
   1   7   2     1767.66     1744.20     57.69 o 
   2   7   2      823.79     1033.36     57.99 o 
   3   7   2       83.65       46.18     14.93 o 
   4   7   2      383.96      335.77     36.81 o 
   5   7   2      249.08      246.19     34.03 o 
   6   7   2       67.69       82.99     21.18 o 
   7   7   2      421.90      502.44     51.04 o 
   8   7   2      121.03       68.75     22.22 o 
   9   7   2        0.09        7.64     17.36 o 
 -13   8   2       61.88      106.25     28.82 o 
 -12   8   2       76.43       68.75     22.92 o 
 -11   8   2       66.27       49.31     19.10 o 
 -10   8   2     1239.44     1395.17     79.17 o 
  -9   8   2        0.07        7.05      7.41 o 
  -8   8   2       55.88       67.69     12.02 o 
  -7   8   2       18.45       29.80     22.40 o 
  -6   8   2      214.46      219.38     16.09 o 
  -5   8   2     1337.21     1323.17     45.72 o 
  -4   8   2     3050.04     2871.74    239.68 o 
  -3   8   2       90.26       60.56      8.84 o 
  -2   8   2       37.66       45.71     12.50 o 
  -1   8   2      110.47      118.40     13.49 o 
   0   8   2        7.59        7.00      6.60 o 
   1   8   2      960.01      985.44     57.29 o 
   2   8   2        3.37       16.67     11.11 o 
   3   8   2      621.79      649.32     47.57 o 
   4   8   2       73.52       55.90     17.01 o 
   5   8   2      226.56      286.46     37.50 o 
   6   8   2       40.95       43.40     17.36 o 
   7   8   2       98.43      142.71     31.25 o 
   8   8   2      115.33      165.98     34.38 o 
 -13   9   2      722.89      798.98     70.49 o 
 -12   9   2       15.73        7.64     15.28 o 
 -11   9   2        1.31        1.04     12.15 o 
 -10   9   2      171.41      182.99     29.86 o 
  -9   9   2      121.28      136.88     27.43 o 
  -8   9   2        0.64        0.74      6.75 o 
  -7   9   2        0.05       -4.51      9.03 o 
  -6   9   2      208.77      208.95     13.42 o 
  -5   9   2      147.94      177.59     14.82 o 
  -4   9   2     1460.50     1394.65     48.20 o 
  -3   9   2      682.94      677.02     49.31 o 
  -2   9   2      270.89      282.15     20.16 o 
  -1   9   2      266.47      260.78     16.45 o 
   0   9   2      103.65      111.72     14.10 o 
   1   9   2        0.46        0.69      8.68 o 
   2   9   2      391.80      366.67     39.58 o 
   3   9   2      206.41      233.69     33.33 o 
   4   9   2      383.81      363.90     43.75 o 
   5   9   2      522.14      534.73     54.17 o 
   6   9   2       77.85       84.38     25.35 o 
   7   9   2       11.28      -23.96     12.85 o 
 -13  10   2      453.75      606.96     61.81 o 
 -12  10   2      152.53      163.20     30.90 o 
 -11  10   2        3.83        9.03     13.54 o 
 -10  10   2       34.14       20.83     12.85 o 
  -9  10   2       12.36        6.45     11.46 o 
  -8  10   2      492.17      505.91     44.79 o 
  -7  10   2      543.42      619.96     47.40 o 
  -6  10   2     1397.28     1285.79     72.22 o 
  -5  10   2     1164.38     1088.58     41.82 o 
  -4  10   2        3.53        0.38      5.24 o 
  -3  10   2     1638.01     1595.15     55.42 o 
  -2  10   2        0.03       -4.66      4.42 o 
  -1  10   2      151.90      158.61     16.67 o 
   0  10   2     2226.65     2101.49    149.83 o 
   1  10   2       11.67       28.13     13.54 o 
   2  10   2        1.30        1.39     10.07 o 
   3  10   2       50.16       69.45     21.53 o 
   4  10   2        0.99       11.81     14.58 o 
   5  10   2      155.52      150.70     30.56 o 
   6  10   2       22.10       22.22     18.75 o 
 -12  11   2      448.28      506.26     54.86 o 
 -11  11   2      936.78      958.70     65.63 o 
 -10  11   2        9.87       20.49     14.58 o 
  -9  11   2      411.05      480.91     46.53 o 
  -8  11   2      117.58      110.77     23.61 o 
  -7  11   2        2.34       13.19     13.54 o 
  -6  11   2        1.77        7.64     11.46 o 
  -5  11   2     1548.06     1546.08     70.66 o 
  -4  11   2     2429.82     2335.82     86.29 o 
  -3  11   2       46.69       27.11      8.85 o 
  -2  11   2      843.77      823.15     48.96 o 
  -1  11   2     1458.53     1467.32     54.94 o 
   0  11   2      458.79      455.57     40.63 o 
   1  11   2      720.20      792.03     57.29 o 
   2  11   2      675.45      529.87     52.43 o 
   3  11   2      256.51      239.59     37.85 o 
   4  11   2      124.51       96.53     26.39 o 
   5  11   2       16.73       16.32     18.40 o 
   6  11   2       30.50        8.33     19.10 o 
  -9  12   2      712.70      817.03     59.72 o 
  -8  12   2       19.31       12.15     15.28 o 
  -7  12   2       86.37      101.74     23.61 o 
  -6  12   2       26.62       30.81      9.58 o 
  -5  12   2      128.32      132.11     16.56 o 
  -4  12   2      684.34      717.32     44.79 o 
  -3  12   2     2466.00     2531.68     83.24 o 
  -2  12   2       20.03       32.08     10.09 o 
  -1  12   2      149.11      183.34     27.43 o 
   0  12   2      130.88      153.13     25.00 o 
   1  12   2      769.08      782.31     53.82 o 
   2  12   2      958.43      934.40     45.58 o 
   3  12   2      372.80      494.11     55.90 o 
   4  12   2      172.48      185.42     36.81 o 
   5  12   2      231.31      217.37     42.01 o 
  -9  13   2        1.62       -5.21     12.85 o 
  -8  13   2       93.14       63.20     21.18 o 
  -7  13   2      319.85      410.43     47.57 o 
  -6  13   2      244.83      203.73     21.53 o 
  -5  13   2      678.83      749.31     38.71 o 
  -4  13   2       57.42       52.92     14.24 o 
  -3  13   2      275.29      280.95     25.09 o 
  -2  13   2      719.52      667.43     47.05 o 
  -1  13   2        3.67       14.24     12.15 o 
   0  13   2       37.97       19.10     14.58 o 
   1  13   2      127.89      161.11     28.47 o 
   2  13   2       82.65       71.18     21.18 o 
   3  13   2      255.79      308.34     40.97 o 
 -10  14   2      411.90      383.34     49.65 o 
  -9  14   2      149.77      158.68     32.64 o 
  -8  14   2      119.37      134.73     30.21 o 
  -7  14   2       66.97       63.20     22.57 o 
  -6  14   2      354.73      336.65     28.44 o 
  -5  14   2      151.20      159.51     27.78 o 
  -4  14   2        4.37        6.89      9.29 o 
  -3  14   2      181.70      153.21     19.98 o 
  -2  14   2      187.42      160.07     27.78 o 
  -1  14   2     1790.11     1794.83     93.75 o 
   0  14   2       61.23       30.21     15.63 o 
   1  14   2        1.55       -4.17     11.46 o 
   2  14   2      114.58      121.88     27.43 o 
  -9  15   2       95.83      105.21     29.86 o 
  -8  15   2      550.71      489.25     55.90 o 
  -7  15   2      179.83      265.28     40.97 o 
  -6  15   2       32.48       35.42     19.79 o 
  -5  15   2     1559.19     1496.17     61.69 o 
  -4  15   2       74.78       55.82     14.59 o 
  -3  15   2       50.09       52.78     18.40 o 
  -2  15   2       23.77        3.47     13.89 o 
  -1  15   2      132.07      159.03     30.21 o 
   0  15   2        2.39       13.89     14.93 o 
  -8  16   2      162.04      180.91     36.81 o 
  -7  16   2       36.56       31.25     22.22 o 
  -6  16   2      860.46      851.75     74.65 o 
  -5  16   2       47.12       71.55     16.20 o 
  -4  16   2      444.93      509.73     52.08 o 
  -3  16   2      135.14      183.68     32.64 o 
  -2  16   2      373.85      314.59     42.01 o 
   2 -16   3       12.62        1.39     14.58 o 
   3 -16   3      103.24       94.79     26.04 o 
   4 -16   3       28.19       43.75     20.14 o 
   5 -16   3      205.15      202.78     35.42 o 
   6 -16   3       14.32        2.08     16.32 o 
   7 -16   3       57.85       84.38     26.39 o 
  -1 -15   3       10.80       15.28     18.06 o 
   0 -15   3      277.61      303.48     42.71 o 
   1 -15   3       74.47      107.99     25.00 o 
   2 -15   3      150.58      131.95     26.39 o 
   3 -15   3      366.68      384.73     44.45 o 
   4 -15   3      180.06      201.05     33.33 o 
   5 -15   3       22.35        7.29     14.93 o 
   6 -15   3      680.57      744.46     62.50 o 
   7 -15   3      211.22      181.25     33.33 o 
   8 -15   3       68.73       40.97     21.88 o 
  -3 -14   3        5.31       10.07     16.67 o 
  -2 -14   3      497.61      525.36     54.52 o 
  -1 -14   3       10.29        9.03     14.93 o 
   0 -14   3      105.52       80.21     23.61 o 
   1 -14   3       37.33       24.31     14.93 o 
   2 -14   3       81.75       79.86     20.14 o 
   3 -14   3      374.06      387.86     42.71 o 
   4 -14   3       87.63       65.97     20.49 o 
   5 -14   3      628.19      736.82     59.03 o 
   6 -14   3      949.82      905.58     62.15 o 
   7 -14   3     2326.35     2158.03    109.03 o 
   8 -14   3       95.59       86.11     24.31 o 
  -4 -13   3        3.21       17.01     16.67 o 
  -3 -13   3      256.83      327.09     41.32 o 
  -2 -13   3       72.77      111.46     25.00 o 
  -1 -13   3      355.80      353.83     41.32 o 
   0 -13   3      423.93      479.52     47.57 o 
   1 -13   3      387.59      361.47     39.93 o 
   2 -13   3      666.55      654.53     47.22 o 
   3 -13   3      242.04      247.23     32.99 o 
   4 -13   3      145.97      122.22     23.61 o 
   5 -13   3      366.51      419.45     42.71 o 
   6 -13   3      744.04      787.86     55.21 o 
   7 -13   3      173.25      185.07     30.21 o 
   8 -13   3     1483.56     1551.42     85.77 o 
   9 -13   3      215.53      162.85     29.51 o 
  10 -13   3        6.72       27.43     17.36 o 
  -5 -12   3       10.43       14.24     15.28 o 
  -4 -12   3       54.01       72.92     21.53 o 
  -3 -12   3      273.83      303.83     38.20 o 
  -2 -12   3      433.26      448.97     44.45 o 
  -1 -12   3      164.14      100.00     21.88 o 
   0 -12   3        7.80       18.75     12.50 o 
   1 -12   3      174.65      136.11     23.96 o 
   2 -12   3       42.23       46.88     14.58 o 
   3 -12   3      335.67      251.74     30.90 o 
   4 -12   3      340.16      376.05     38.89 o 
   5 -12   3       58.96       79.17     19.10 o 
   6 -12   3        6.79        8.33     11.46 o 
   7 -12   3     1240.65     1326.42     74.31 o 
   8 -12   3       34.29       24.49     11.04 o 
   9 -12   3      488.56      495.15     49.31 o 
  10 -12   3      253.43      231.26     36.11 o 
  11 -12   3       27.65       39.58     20.83 o 
  -6 -11   3       13.08       39.93     17.36 o 
  -5 -11   3        0.22      -11.11     11.11 o 
  -4 -11   3        0.07       19.79     12.50 o 
  -3 -11   3      215.96      212.16     29.86 o 
  -2 -11   3       30.25       22.92     13.54 o 
  -1 -11   3      201.04      231.95     29.86 o 
   0 -11   3      324.37      337.85     35.76 o 
   1 -11   3        0.18       12.85     10.76 o 
   2 -11   3        1.16      -12.50      6.25 o 
   3 -11   3      704.36      662.51     44.45 o 
   4 -11   3      205.39      236.12     29.86 o 
   5 -11   3      925.93      960.78     57.64 o 
   6 -11   3      386.57      413.20     39.58 o 
   7 -11   3        3.83       -5.98      7.29 o 
   8 -11   3     1588.34     1603.92     59.90 o 
   9 -11   3      235.97      215.28     32.99 o 
  10 -11   3      217.60      193.06     32.29 o 
  11 -11   3       22.01       12.50     18.40 o 
  -7 -10   3      102.84      131.25     27.78 o 
  -6 -10   3      110.20      118.75     23.96 o 
  -5 -10   3      130.01      173.27     26.74 o 
  -4 -10   3        0.34        3.13     10.76 o 
  -3 -10   3        1.08        0.69      9.72 o 
  -2 -10   3      344.27      334.73     34.72 o 
  -1 -10   3      687.90      687.51     45.49 o 
   0 -10   3       34.46       44.10     13.54 o 
   1 -10   3      588.78      586.47     40.28 o 
   2 -10   3       21.73       49.65     13.19 o 
   3 -10   3       46.42       56.60     14.58 o 
   4 -10   3      835.50      769.11     47.57 o 
   5 -10   3       68.48       85.77     18.40 o 
   6 -10   3      921.54      894.05     37.68 o 
   7 -10   3       45.04       45.30     10.55 o 
   8 -10   3      538.76      528.01     32.12 o 
   9 -10   3      430.20      485.08     47.92 o 
  10 -10   3       26.56       30.90     16.32 o 
  11 -10   3       15.36       18.40     17.36 o 
  12 -10   3       47.55       40.63     21.88 o 
  -7  -9   3      737.47      743.77     52.43 o 
  -6  -9   3       68.86      110.07     22.22 o 
  -5  -9   3        0.04        9.72     10.42 o 
  -4  -9   3       86.23       80.56     18.06 o 
  -3  -9   3       78.63       66.67     16.32 o 
  -2  -9   3     3617.14     3638.62    148.96 o 
  -1  -9   3      694.67      680.92     42.71 o 
   0  -9   3     5167.27     5275.81    203.13 o 
   1  -9   3        7.76        6.25      7.64 o 
   2  -9   3     1428.73     1284.75     63.89 o 
   3  -9   3       75.31       69.45     14.93 o 
   4  -9   3      618.68      570.15     38.20 o 
   5  -9   3     3283.98     3110.83     91.58 o 
   6  -9   3      645.26      598.78     28.84 o 
   7  -9   3       11.81        3.60      7.11 o 
   8  -9   3       15.28       13.43     11.63 o 
   9  -9   3      315.73      356.28     27.34 o 
  10  -9   3       88.25      131.95     27.08 o 
  11  -9   3        1.03       12.15     14.93 o 
  12  -9   3        0.02        0.00     17.36 o 
  -7  -8   3        7.02       20.14     13.19 o 
  -6  -8   3      871.57      778.49     50.00 o 
  -5  -8   3      217.27      223.62     27.78 o 
  -4  -8   3      653.94      616.68     40.63 o 
  -3  -8   3       12.13        9.38      8.68 o 
  -2  -8   3      348.45      352.44     31.25 o 
  -1  -8   3      540.68      493.07     33.68 o 
   0  -8   3      735.43      693.07     40.97 o 
   1  -8   3     3562.09     3247.64    129.86 o 
   2  -8   3       63.41       89.59     15.63 o 
   3  -8   3     1229.77     1270.17     62.50 o 
   4  -8   3        9.28        6.60      7.64 o 
   5  -8   3      875.11      853.00     34.13 o 
   6  -8   3      510.22      476.98     25.97 o 
   7  -8   3      643.36      560.87     29.60 o 
   8  -8   3      549.65      506.25     30.05 o 
   9  -8   3       38.62       41.44     11.17 o 
  10  -8   3      630.60      589.25     54.17 o 
  11  -8   3       18.58       24.31     18.06 o 
  12  -8   3      379.96      355.56     48.96 o 
  -7  -7   3        8.71       29.72     23.26 o 
  -6  -7   3       46.56       43.40     13.89 o 
  -5  -7   3       23.77        6.60      9.72 o 
  -4  -7   3      165.30      148.61     20.83 o 
  -3  -7   3      796.81      834.05     46.18 o 
  -2  -7   3        5.18        2.43      6.25 o 
  -1  -7   3      203.04      220.84     22.57 o 
   0  -7   3      325.59      310.42     26.04 o 
   1  -7   3        0.02        1.04      4.86 o 
   2  -7   3     5043.72     4708.09    177.78 o 
   3  -7   3      252.21      259.03     25.00 o 
   4  -7   3     1064.69     1054.11     37.68 o 
   5  -7   3      323.28      352.45     21.36 o 
   6  -7   3      272.08      259.84     19.74 o 
   7  -7   3       94.83       95.32     13.01 o 
   8  -7   3      638.43      627.70     32.28 o 
   9  -7   3       37.68       17.71     13.89 o 
  10  -7   3       14.86      -15.28     10.42 o 
  11  -7   3      586.17      565.64     55.56 o 
  12  -7   3       96.75       83.68     25.35 o 
  -8  -6   3      175.77      232.17     22.69 o 
  -7  -6   3      605.74      606.59     25.40 o 
  -6  -6   3        0.88        7.56      6.75 o 
  -5  -6   3       85.38       87.50     16.32 o 
  -4  -6   3      413.62      440.98     30.21 o 
  -3  -6   3      100.76       82.99     13.89 o 
  -2  -6   3     1538.19     1453.16     65.28 o 
  -1  -6   3     1795.19     1979.90     82.99 o 
   0  -6   3      891.75     1010.44     48.96 o 
   1  -6   3      399.38      420.15     26.74 o 
   2  -6   3      527.15      587.17     33.68 o 
   3  -6   3     1523.35     1383.57     64.24 o 
   4  -6   3      160.82      166.52     13.75 o 
   5  -6   3      465.30      552.61     38.20 o 
   6  -6   3      563.83      519.96     25.40 o 
   7  -6   3       78.20       76.66     11.72 o 
   8  -6   3       86.47       73.57     11.89 o 
   9  -6   3      203.37      173.96     27.78 o 
  10  -6   3       71.23       44.79     17.36 o 
  11  -6   3        0.45       13.89     14.93 o 
  12  -6   3       18.86       13.54     17.71 o 
 -10  -5   3      187.14      197.57     32.64 o 
  -9  -5   3      941.91     1044.81     65.63 o 
  -8  -5   3      173.79      202.58     21.05 o 
  -7  -5   3        0.48        3.13      9.38 o 
  -6  -5   3      498.10      540.61     27.25 o 
  -5  -5   3       42.42       47.26     11.81 o 
  -4  -5   3       17.16       10.42      6.60 o 
  -3  -5   3      123.21      137.50     15.97 o 
  -2  -5   3      625.87      608.69     32.99 o 
  -1  -5   3     1140.31     1037.52     47.92 o 
   0  -5   3        3.38       29.17      7.64 o 
   1  -5   3       15.24       25.70      7.29 o 
   2  -5   3     4295.76     4362.59    162.85 o 
   3  -5   3      141.91      143.50     11.89 o 
   4  -5   3      995.18     1204.10     40.63 o 
   5  -5   3        0.30       -0.21      3.99 o 
   6  -5   3      143.06      144.61     14.23 o 
   7  -5   3      133.79      102.37     12.63 o 
   8  -5   3       66.22       94.37     13.12 o 
   9  -5   3      605.47      582.30     50.00 o 
  10  -5   3      212.29      180.56     30.21 o 
  11  -5   3      300.43      265.98     38.89 o 
  12  -5   3      601.94      573.62     59.72 o 
 -11  -4   3       17.31       -1.04     14.93 o 
 -10  -4   3      132.12      101.04     23.61 o 
  -9  -4   3       77.23       74.31     19.79 o 
  -8  -4   3      537.35      623.60     50.52 o 
  -7  -4   3       46.54       88.20     18.06 o 
  -6  -4   3      823.22      832.66     48.61 o 
  -4  -4   3      217.88      235.77     20.49 o 
  -3  -4   3     1274.18     1297.60     56.25 o 
  -2  -4   3     1483.00     1540.31     63.89 o 
  -1  -4   3      262.03      227.09     16.32 o 
   0  -4   3     4513.37     4395.58    160.07 o 
   1  -4   3       76.94      136.46     14.24 o 
   2  -4   3      404.19      375.36     23.26 o 
   3  -4   3       71.69       65.47      9.72 o 
   4  -4   3      185.82      183.44     13.99 o 
   5  -4   3       87.01       90.53     11.46 o 
   6  -4   3      123.38       84.85     10.73 o 
   7  -4   3      653.45      625.12     28.65 o 
   8  -4   3      851.58      804.94     39.58 o 
   9  -4   3      137.87      101.39     22.22 o 
  10  -4   3      760.52      746.20     55.21 o 
  11  -4   3       93.97       96.18     25.35 o 
  12  -4   3       44.09       63.20     22.92 o 
 -11  -3   3       52.23       69.79     23.61 o 
 -10  -3   3       18.67        7.64     12.85 o 
  -9  -3   3       94.60       74.65     20.14 o 
  -8  -3   3       48.27       57.22     11.72 o 
  -7  -3   3      154.79      175.35     21.70 o 
  -6  -3   3      292.20      283.12     26.74 o 
  -5  -3   3       70.33       54.21     14.06 o 
  -4  -3   3    10744.27    11116.56    388.20 o 
  -3  -3   3      394.02      387.86     21.88 o 
  -2  -3   3      230.66      220.84     15.28 o 
  -1  -3   3     7651.88     7638.01    268.06 o 
   0  -3   3       19.38       33.33      6.60 o 
   1  -3   3    16732.79    16770.50    578.48 o 
   2  -3   3     1077.55     1018.08     32.53 o 
   3  -3   3      250.29      262.75     14.60 o 
   4  -3   3     1175.29     1256.98     41.25 o 
   5  -3   3      395.95      453.45     21.21 o 
   6  -3   3      315.40      308.54     39.06 o 
   7  -3   3      533.18      476.39     47.74 o 
   8  -3   3     1058.70      913.56     37.97 o 
   9  -3   3     2222.96     2213.64     73.42 o 
  10  -3   3      103.50       64.58     21.53 o 
  11  -3   3       52.00       73.27     22.22 o 
  12  -3   3       27.35       -9.38     13.89 o 
 -12  -2   3      542.25      561.82     57.99 o 
 -11  -2   3       36.93       53.13     20.14 o 
 -10  -2   3      145.29      128.13     25.70 o 
  -9  -2   3      709.06      710.78     50.35 o 
  -8  -2   3      290.43      318.24     23.43 o 
  -7  -2   3      201.92      158.92     27.08 o 
  -6  -2   3     1854.40     1869.14     57.60 o 
  -5  -2   3      545.33      482.66     24.13 o 
  -4  -2   3        9.04       19.10      3.58 o 
  -3  -2   3     2344.69     2272.20     62.44 o 
  -2  -2   3     3354.08     3385.49    122.22 o 
  -1  -2   3     2550.84     2560.13     94.10 o 
   0  -2   3     7120.51     7360.23    257.64 o 
   1  -2   3    36443.48    34722.98   1184.75 o 
   2  -2   3     1267.87     1173.00     35.84 o 
   3  -2   3        1.87        4.97      3.41 o 
   4  -2   3        0.35       -0.50      3.41 o 
   5  -2   3      166.31      142.66     13.01 o 
   6  -2   3      245.47      211.40     16.70 o 
   7  -2   3      100.44       91.44     12.11 o 
   8  -2   3     1090.27      951.90     54.34 o 
   9  -2   3     1476.93     1394.83     52.68 o 
  10  -2   3     3175.97     2768.81    130.56 o 
  11  -2   3       54.65       40.63     20.14 o 
  12  -2   3      533.86      581.26     60.42 o 
 -12  -1   3        0.81       38.20     20.83 o 
 -11  -1   3        7.69       17.71     15.63 o 
 -10  -1   3       26.80       59.72     19.10 o 
  -9  -1   3       19.40        3.13     11.11 o 
  -8  -1   3       62.42       97.03     23.09 o 
  -7  -1   3      474.38      495.19     22.39 o 
  -6  -1   3     3585.63     3801.72    103.71 o 
  -5  -1   3      658.79      630.38     25.17 o 
  -4  -1   3     1806.63     1766.23     50.68 o 
  -3  -1   3      464.65      507.73     17.60 o 
  -2  -1   3       28.80       26.73      3.73 o 
  -1  -1   3     4944.65     5030.41    127.69 o 
   0  -1   3      967.16     1055.23     43.40 o 
   1  -1   3    11843.17    12546.11    434.38 o 
   2  -1   3     1214.54     1325.03     55.56 o 
   3  -1   3       25.18       19.84     11.11 o 
   4  -1   3        0.07       -0.03      3.31 o 
   5  -1   3     1034.34     1068.85     37.44 o 
   6  -1   3      375.86      435.40     43.58 o 
   7  -1   3      223.86      215.89     18.29 o 
   8  -1   3      213.84      206.42     19.08 o 
   9  -1   3      302.73      305.62     24.43 o 
  10  -1   3        6.17       -9.72     10.42 o 
  11  -1   3      555.04      594.11     55.90 o 
  12  -1   3       40.13       37.15     20.83 o 
 -12   0   3        0.14      -11.81     12.85 o 
 -11   0   3      557.82      579.18     55.21 o 
 -10   0   3       62.12       47.57     17.01 o 
  -9   0   3      176.17      157.99     25.70 o 
  -8   0   3      971.52     1050.36     41.28 o 
  -7   0   3     3534.08     3602.22     82.13 o 
  -6   0   3      257.66      206.19     12.27 o 
  -5   0   3     5581.30     5967.51    153.55 o 
  -4   0   3     4843.37     5288.42    134.96 o 
  -3   0   3     9483.75     9773.06    243.39 o 
  -2   0   3      523.83      534.79     19.97 o 
  -1   0   3     7245.83     7541.68    188.54 o 
   0   0   3      309.89      344.10     18.40 o 
   1   0   3      518.05      548.62     25.70 o 
   2   0   3     2629.59     2582.13     69.97 o 
   3   0   3      630.87      620.91     45.14 o 
   4   0   3      150.31      128.80     19.44 o 
   5   0   3       38.65       58.83     10.76 o 
   6   0   3        4.67        2.78      4.91 o 
   7   0   3     1450.17     1342.68     48.24 o 
   8   0   3       57.34       40.77      9.74 o 
   9   0   3      310.67      330.74     26.08 o 
  10   0   3      174.71      157.27     25.87 o 
  11   0   3       43.96       41.32     20.14 o 
 -13   1   3      157.64      230.91     39.24 o 
 -12   1   3      123.09      119.79     27.43 o 
 -11   1   3       33.99       29.51     15.97 o 
 -10   1   3        0.89       -5.21      9.38 o 
  -9   1   3     1074.48      926.41     57.64 o 
  -8   1   3       84.65      116.59     31.95 o 
  -7   1   3     3296.92     3292.25     95.74 o 
  -6   1   3     2905.67     3053.06     82.70 o 
  -5   1   3       91.21       73.18      5.90 o 
  -4   1   3     1074.23     1060.21     30.10 o 
  -3   1   3      154.08      178.82     15.97 o 
  -2   1   3    10656.02    11411.44    282.94 o 
  -1   1   3     3764.15     3971.58    101.77 o 
   0   1   3      977.91     1025.37     42.36 o 
   1   1   3     1690.31     1788.87     48.83 o 
   2   1   3       63.39       70.55      6.86 o 
   3   1   3     1342.18     1199.68     52.43 o 
   4   1   3     1602.56     1593.69     59.72 o 
   5   1   3      638.81      690.50     28.34 o 
   6   1   3     1655.12     1585.12     83.51 o 
   7   1   3     1185.69     1122.62     43.34 o 
   8   1   3      896.72      838.11     37.56 o 
   9   1   3      395.40      346.04     27.13 o 
  10   1   3      113.48       92.72     16.08 o 
  11   1   3        1.12       11.81     15.28 o 
 -13   2   3       92.20      124.31     30.90 o 
 -12   2   3        2.03      -19.10     11.46 o 
 -11   2   3       34.42       32.64     16.67 o 
 -10   2   3      208.45      350.35     40.97 o 
  -9   2   3      276.99      288.28     32.64 o 
  -8   2   3       90.09       71.51     11.12 o 
  -7   2   3      824.78      841.77     35.42 o 
  -6   2   3     3258.66     3157.17    152.92 o 
  -5   2   3     7692.76     8295.32    307.30 o 
  -4   2   3       45.10       64.24     11.11 o 
  -3   2   3       46.62       46.18      9.03 o 
  -2   2   3      318.23      330.86     12.46 o 
  -1   2   3     9260.34     9173.29    229.76 o 
   0   2   3      268.57      259.38     16.32 o 
   1   2   3     2407.73     2383.23     52.28 o 
   2   2   3      737.20      704.77     21.14 o 
   3   2   3     1183.98     1181.74     37.83 o 
   4   2   3     1934.65     1799.55     61.29 o 
   5   2   3     1469.24     1391.26     46.85 o 
   6   2   3      213.29      205.45     17.43 o 
   7   2   3      759.89      759.63     63.20 o 
   8   2   3        5.01       11.46      8.51 o 
   9   2   3      199.57      226.76     43.06 o 
  10   2   3      132.20      161.37     20.61 o 
  11   2   3      132.92      151.39     29.86 o 
 -13   3   3       42.59       42.36     22.22 o 
 -12   3   3        0.00      -10.07     11.46 o 
 -11   3   3       20.90       38.54     17.36 o 
 -10   3   3      828.18      846.20     57.29 o 
  -9   3   3       85.27      105.20     14.04 o 
  -8   3   3        1.61        4.71     10.76 o 
  -7   3   3       75.66       67.48     10.48 o 
  -6   3   3       87.23       80.33      6.27 o 
  -5   3   3     3992.94     4289.28     91.89 o 
  -4   3   3     1412.77     1414.84     39.88 o 
  -3   3   3     4988.80     5221.07    133.53 o 
  -2   3   3        0.44        0.50      3.13 o 
  -1   3   3     5022.23     5194.13    133.94 o 
   0   3   3     1531.25     1693.11     49.09 o 
   1   3   3     1175.48     1234.40     54.86 o 
   2   3   3      109.61       92.97      6.64 o 
   3   3   3     1531.07     1366.95     87.33 o 
   4   3   3      624.86      687.73     27.28 o 
   5   3   3     2890.12     2755.71     81.05 o 
   6   3   3        4.51        2.50      6.60 o 
   7   3   3      301.83      306.40     23.19 o 
   8   3   3     1358.63     1390.35     89.24 o 
   9   3   3       87.32      126.68     17.67 o 
  10   3   3        1.41       -3.47     14.93 o 
 -13   4   3      285.80      261.12     40.28 o 
 -12   4   3      178.80      182.99     31.95 o 
 -11   4   3     1053.39      921.20     62.85 o 
 -10   4   3     1134.40     1071.90     65.97 o 
  -9   4   3      372.34      375.93     32.81 o 
  -8   4   3      323.29      312.57     25.17 o 
  -7   4   3       51.33       55.53      9.32 o 
  -6   4   3      286.18      346.79     12.93 o 
  -5   4   3      272.55      312.16     18.82 o 
  -4   4   3        9.78       18.69      3.69 o 
  -3   4   3     5272.07     5597.56    143.90 o 
  -2   4   3     1508.58     1596.59     47.23 o 
  -1   4   3      168.98      197.34     25.35 o 
   0   4   3       81.85      110.80      9.92 o 
   1   4   3      321.82      351.40     24.65 o 
   2   4   3     1308.57     1417.92     42.76 o 
   3   4   3       22.64       11.46      4.75 o 
   4   4   3     2052.70     1970.30     60.36 o 
   5   4   3       97.69      115.50     13.25 o 
   6   4   3      263.79      284.94     22.92 o 
   7   4   3       82.91      105.13     14.10 o 
   8   4   3      700.01      596.54     52.43 o 
   9   4   3     1403.11     1434.75     85.07 o 
  10   4   3      270.70      237.85     37.50 o 
 -13   5   3      218.40      123.96     30.21 o 
 -12   5   3      238.65      215.63     35.42 o 
 -11   5   3      151.42      175.70     30.56 o 
 -10   5   3      423.10      422.58     43.06 o 
  -9   5   3      789.15      756.16     57.81 o 
  -8   5   3       48.19       61.55     16.49 o 
  -7   5   3      126.64      107.93     12.74 o 
  -6   5   3     1085.91     1130.31     33.21 o 
  -5   5   3      185.25      155.84     17.94 o 
  -4   5   3      495.52      472.51     29.28 o 
  -3   5   3       12.99       21.82      3.63 o 
  -2   5   3     1321.97     1285.82     57.47 o 
  -1   5   3      123.77      152.91     21.18 o 
   0   5   3        4.22        0.82      3.31 o 
   1   5   3      214.14      183.80     15.63 o 
   2   5   3     2540.59     2681.00     74.25 o 
   3   5   3        0.04        0.10      4.34 o 
   4   5   3       15.21       14.82      6.77 o 
   5   5   3      988.08     1075.02     62.50 o 
   6   5   3       99.93      111.81     22.92 o 
   7   5   3       23.85       20.49     13.54 o 
   8   5   3        5.82        8.68     13.19 o 
   9   5   3       56.16       57.64     22.57 o 
  10   5   3      376.85      422.58     52.78 o 
 -13   6   3      318.16      371.19     48.26 o 
 -12   6   3      961.37      902.45     65.63 o 
 -11   6   3      467.79      446.19     47.57 o 
 -10   6   3      246.06      212.85     30.56 o 
  -9   6   3      117.51      123.64     15.59 o 
  -8   6   3      371.99      369.02     54.17 o 
  -7   6   3      609.74      570.01     42.54 o 
  -6   6   3      110.50      127.88      8.89 o 
  -5   6   3      335.47      313.90     12.93 o 
  -4   6   3      501.75      461.41     15.62 o 
  -3   6   3     6407.44     6914.06    152.64 o 
  -2   6   3     5751.69     6028.66    159.79 o 
  -1   6   3        3.76       17.26     13.54 o 
   0   6   3       17.58       14.45      6.94 o 
   1   6   3      297.96      226.91     17.00 o 
   2   6   3      887.37      821.40     59.03 o 
   3   6   3      369.70      289.24     31.25 o 
   4   6   3       22.64        4.51      9.03 o 
   5   6   3        8.06       -1.39      9.03 o 
   6   6   3       30.98       43.06     15.97 o 
   7   6   3       23.13       21.18     14.58 o 
   8   6   3      494.29      462.86     51.74 o 
   9   6   3      192.22      231.95     37.85 o 
 -13   7   3       73.70       77.09     25.70 o 
 -12   7   3      519.18      658.69     61.81 o 
 -11   7   3     1244.21     1294.82     78.47 o 
 -10   7   3     1226.99     1296.90     75.00 o 
  -9   7   3        8.85       14.89      8.47 o 
  -8   7   3       96.68       95.43     15.28 o 
  -7   7   3      399.08      401.59     25.52 o 
  -6   7   3      970.32      969.58     34.37 o 
  -5   7   3      155.16      182.56     10.83 o 
  -4   7   3     2257.38     2348.55     55.36 o 
  -3   7   3     1776.17     1615.75     58.95 o 
  -2   7   3        4.84        0.98      4.09 o 
  -1   7   3     1515.73     1522.41     51.18 o 
   0   7   3      144.56      130.24     13.72 o 
   1   7   3      485.19      408.68     22.98 o 
   2   7   3     2290.50     2184.42    100.35 o 
   3   7   3       11.72        4.86      8.68 o 
   4   7   3       23.93       37.85     13.89 o 
   5   7   3       35.78       15.97     12.50 o 
   6   7   3       41.09        8.68     12.15 o 
   7   7   3        8.62        9.72     13.54 o 
   8   7   3       17.85       30.21     20.14 o 
 -13   8   3        0.08       -3.47     14.24 o 
 -12   8   3      879.45      833.35     68.75 o 
 -11   8   3     1112.67     1143.77     72.57 o 
 -10   8   3       15.60       20.67      9.92 o 
  -9   8   3      562.44      613.38     31.80 o 
  -8   8   3      448.73      470.00     28.47 o 
  -7   8   3      273.47      305.91     32.99 o 
  -6   8   3      484.60      497.69     18.86 o 
  -5   8   3     1289.14     1317.15     35.76 o 
  -4   8   3      240.51      234.18     14.87 o 
  -3   8   3       25.84       24.85      6.84 o 
  -2   8   3     1486.40     1526.65     52.39 o 
  -1   8   3      249.21      250.64     19.51 o 
   0   8   3      618.99      622.37     48.79 o 
   1   8   3     2535.60     2364.33     78.99 o 
   2   8   3      361.32      354.17     37.50 o 
   3   8   3     1430.28     1261.83     72.22 o 
   4   8   3     1183.54     1080.23     67.02 o 
   5   8   3       56.43       34.38     15.97 o 
   6   8   3        0.02       -8.33     11.46 o 
   7   8   3       19.65        6.94     15.63 o 
   8   8   3       26.36        0.35     18.06 o 
 -13   9   3      153.91      196.53     36.46 o 
 -12   9   3        0.47        0.35     14.58 o 
 -11   9   3       28.90       13.89     13.89 o 
 -10   9   3      255.16      277.27     25.29 o 
  -9   9   3      302.43      377.91     32.99 o 
  -8   9   3      323.39      316.78     25.00 o 
  -7   9   3     1189.59     1190.22     45.73 o 
  -6   9   3        4.18       -1.08      3.73 o 
  -5   9   3      230.49      211.99     16.99 o 
  -4   9   3      219.21      235.77     29.17 o 
  -3   9   3      694.10      708.77     30.68 o 
  -2   9   3       27.24       24.11      6.19 o 
  -1   9   3     2214.86     2105.55     69.81 o 
   0   9   3      205.46      225.27     20.37 o 
   1   9   3     1239.29     1189.81     73.09 o 
   2   9   3      458.75      511.47     47.22 o 
   3   9   3      343.80      353.83     41.32 o 
   4   9   3      315.90      271.53     38.20 o 
   5   9   3      206.25      181.60     32.64 o 
   6   9   3      154.96      171.88     34.38 o 
   7   9   3        3.79      -10.07     14.93 o 
 -13  10   3      107.91      151.39     34.03 o 
 -12  10   3      794.82      912.87     65.63 o 
 -11  10   3       26.75        1.39     12.50 o 
 -10  10   3       46.21       63.46     14.43 o 
  -9  10   3       21.89        5.75     11.28 o 
  -8  10   3      738.49      640.29     52.43 o 
  -7  10   3     1827.43     1947.96     99.31 o 
  -6  10   3      671.32      632.44     29.19 o 
  -5  10   3      324.97      345.84     37.85 o 
  -4  10   3       66.08       57.06     10.51 o 
  -3  10   3      208.12      181.77     17.35 o 
  -2  10   3       48.01       50.81     11.81 o 
  -1  10   3      132.87      134.39     17.06 o 
   0  10   3      233.76      201.31     20.37 o 
   1  10   3     1018.11      924.33     60.42 o 
   2  10   3      231.83      194.45     30.90 o 
   3  10   3      174.15      244.10     37.15 o 
   4  10   3        0.09       -2.43     12.85 o 
   5  10   3      914.33     1047.59     74.31 o 
   6  10   3       37.91       16.67     20.83 o 
 -12  11   3      409.54      504.87     53.47 o 
 -11  11   3        7.55      -10.42     13.19 o 
 -10  11   3        4.44        3.82     14.93 o 
  -9  11   3      289.30      302.78     38.89 o 
  -8  11   3      651.15      652.44     54.86 o 
  -7  11   3       17.75       29.86     17.01 o 
  -6  11   3      500.57      541.68     49.31 o 
  -5  11   3     1392.62     1294.65     49.28 o 
  -4  11   3      495.26      495.18     27.90 o 
  -3  11   3      508.50      503.43     29.70 o 
  -2  11   3        2.69        1.28      6.37 o 
  -1  11   3        7.75       10.46      7.25 o 
   0  11   3     2998.67     2983.40     97.35 o 
   1  11   3      304.25      307.30     39.24 o 
   2  11   3       92.64       56.25     20.49 o 
   3  11   3      230.61      228.48     36.81 o 
   4  11   3      267.26      147.57     31.95 o 
   5  11   3       57.85       64.58     26.04 o 
 -10  12   3      390.59      397.93     46.18 o 
  -9  12   3       69.14       80.56     22.92 o 
  -8  12   3      246.64      306.26     40.97 o 
  -7  12   3       12.87       14.93     14.24 o 
  -6  12   3      148.66      159.73     28.82 o 
  -5  12   3      540.45      613.01     85.59 o 
  -4  12   3      933.10      892.22    101.91 o 
  -3  12   3      349.88      400.79     28.20 o 
  -2  12   3      172.99      172.31     19.49 o 
  -1  12   3      324.69      365.02     28.26 o 
   0  12   3       45.55       33.71     24.65 o 
   1  12   3       12.20      -11.46      9.72 o 
   2  12   3      345.75      397.58     48.96 o 
   4  12   3      272.16      222.23     39.24 o 
 -10  13   3       17.40       25.00     18.75 o 
  -9  13   3      188.57      203.13     35.76 o 
  -8  13   3       56.03       70.83     22.92 o 
  -7  13   3      182.17      205.56     35.42 o 
  -6  13   3      272.52      314.94     41.67 o 
  -5  13   3      164.55      152.55     19.06 o 
  -4  13   3      615.22      668.99     65.80 o 
  -3  13   3      328.23      296.18     37.50 o 
  -2  13   3      851.85      822.07     40.24 o 
  -1  13   3      255.64      259.38     34.72 o 
   0  13   3      254.76      323.27     39.24 o 
   1  13   3      129.77      172.92     30.21 o 
   2  13   3       20.44       33.91     12.93 o 
   3  13   3       40.77       58.33     23.96 o 
 -10  14   3      546.52      543.07     58.68 o 
  -9  14   3       89.83       97.92     26.74 o 
  -8  14   3       14.81        8.68     17.36 o 
  -7  14   3      164.80      200.70     35.76 o 
  -6  14   3      358.61      409.73     50.00 o 
  -5  14   3       99.21       98.94     17.03 o 
  -4  14   3        1.16        0.39     10.76 o 
  -3  14   3      555.31      591.92     84.03 o 
  -2  14   3      481.44      556.67     67.36 o 
  -1  14   3        0.13       17.71     13.89 o 
   0  14   3      176.48      189.93     32.29 o 
   1  14   3        0.02        1.74     13.19 o 
  -9  15   3        0.75        1.04     18.06 o 
  -8  15   3       13.50        4.17     17.71 o 
  -7  15   3       10.88       -0.35     17.36 o 
  -6  15   3      415.48      495.50     56.95 o 
  -5  15   3        0.09        3.76      9.58 o 
  -4  15   3       36.48       25.21     18.23 o 
  -3  15   3       31.74       17.42     12.00 o 
  -2  15   3      417.11      417.02     45.83 o 
  -1  15   3      369.12      367.72     44.10 o 
   0  15   3        8.02       14.93     17.36 o 
  -7  16   3      327.59      330.91     50.00 o 
  -6  16   3       10.62       10.07     18.40 o 
  -5  16   3      557.75      621.00     57.81 o 
  -4  16   3      396.85      399.39     34.99 o 
  -3  16   3        0.13       -2.43     15.97 o 
  -2  16   3       23.59       35.42     18.75 o 
   2 -16   4      261.70      193.75     34.72 o 
   3 -16   4      765.50      735.09     65.28 o 
   4 -16   4       49.61       74.31     25.00 o 
   5 -16   4       51.31       52.08     22.57 o 
   6 -16   4       13.54       26.39     19.44 o 
  -1 -15   4      130.96      171.53     33.33 o 
   0 -15   4       86.25       77.43     22.92 o 
   1 -15   4       35.60       46.18     20.14 o 
   2 -15   4       20.18       17.01     14.93 o 
   3 -15   4       87.27      100.35     26.04 o 
   4 -15   4       36.47      -14.58     13.54 o 
   5 -15   4      274.99      286.46     40.28 o 
   6 -15   4       33.84       46.88     19.44 o 
   7 -15   4       57.20       70.14     23.61 o 
   8 -15   4        3.68        1.04     16.67 o 
  -3 -14   4       21.85       14.24     18.40 o 
  -2 -14   4       47.55       22.22     18.40 o 
  -1 -14   4      150.43      166.32     31.95 o 
   0 -14   4      679.31      747.24     60.42 o 
   1 -14   4      161.85      188.20     32.29 o 
   2 -14   4      256.46      261.46     35.42 o 
   3 -14   4        5.69       22.57     15.63 o 
   4 -14   4      396.57      353.48     42.01 o 
   5 -14   4      255.29      223.27     33.68 o 
   6 -14   4       72.61       92.71     23.61 o 
   7 -14   4       15.10       19.44     16.32 o 
   8 -14   4       36.92       35.76     19.10 o 
  -4 -13   4       45.84       87.85     23.96 o 
  -3 -13   4        2.84       -9.72     13.54 o 
  -2 -13   4        9.46       20.49     13.89 o 
  -1 -13   4       15.00       25.35     15.63 o 
   0 -13   4      170.54      176.39     28.82 o 
   1 -13   4     2446.29     2419.15    114.93 o 
   2 -13   4        0.30        0.69     10.42 o 
   3 -13   4      277.42      328.83     38.89 o 
   4 -13   4       23.50       22.92     13.89 o 
   5 -13   4      698.67      600.71     52.08 o 
   6 -13   4       77.34       89.24     23.26 o 
   7 -13   4      508.06      521.89     49.65 o 
   8 -13   4       34.14       54.52     20.49 o 
  10 -13   4       93.26       50.70     23.26 o 
  -5 -12   4      229.99      222.23     35.07 o 
  -4 -12   4      181.00      214.59     33.33 o 
  -3 -12   4      440.76      357.30     40.97 o 
  -2 -12   4      234.30      203.48     30.56 o 
  -1 -12   4       15.98       23.26     13.89 o 
   0 -12   4       19.38       33.33     14.58 o 
   1 -12   4        2.23       -4.51      9.38 o 
   2 -12   4      778.19      762.52     51.39 o 
   3 -12   4       16.43       28.13     12.85 o 
   4 -12   4      118.44      135.77     24.65 o 
   5 -12   4        0.03        7.64     11.46 o 
   6 -12   4     1926.56     1861.15     95.14 o 
   7 -12   4       52.04       62.50     19.44 o 
   8 -12   4      925.24     1045.16     67.36 o 
   9 -12   4       92.84      130.55     19.75 o 
  10 -12   4      345.16      295.49     41.32 o 
  -6 -11   4      217.58      213.55     34.03 o 
  -5 -11   4      299.03      303.83     38.54 o 
  -4 -11   4        6.15       -2.78     11.46 o 
  -3 -11   4       79.46       84.38     21.18 o 
  -2 -11   4        1.19        8.33     10.42 o 
  -1 -11   4      274.36      240.63     30.90 o 
   0 -11   4       17.02       44.79     14.93 o 
   1 -11   4       63.26       78.13     18.06 o 
   2 -11   4      119.34      142.36     23.26 o 
   3 -11   4      443.54      501.05     42.71 o 
   4 -11   4      292.28      300.70     34.38 o 
   5 -11   4      730.65      797.93     52.43 o 
   6 -11   4      397.07      378.48     39.24 o 
   7 -11   4       15.68       27.08     13.89 o 
   8 -11   4       11.05       10.71      9.09 o 
   9 -11   4      433.80      421.43     32.04 o 
  10 -11   4        5.76        5.56     14.58 o 
  11 -11   4      240.53      270.84     42.01 o 
  -7 -10   4       56.94       95.49     23.61 o 
  -6 -10   4      940.42      852.10     57.64 o 
  -5 -10   4        6.79        1.74     12.15 o 
  -4 -10   4      676.27      700.02     48.96 o 
  -3 -10   4       95.67       85.07     19.10 o 
  -2 -10   4      510.28      446.88     40.28 o 
  -1 -10   4     1644.39     1638.92     81.60 o 
   0 -10   4      333.79      272.23     30.56 o 
   1 -10   4        3.14       18.40     11.11 o 
   2 -10   4        0.77       22.92     10.76 o 
   3 -10   4      918.76      908.35     53.82 o 
   4 -10   4      310.30      343.06     34.72 o 
   5 -10   4      384.44      444.80     39.58 o 
   6 -10   4      185.61      162.85     25.00 o 
   7 -10   4      791.54      763.90     36.71 o 
   8 -10   4      123.60      116.85     16.82 o 
   9 -10   4        0.68       -0.83      7.95 o 
  10 -10   4        9.00       15.97     17.01 o 
  11 -10   4        2.87        4.86     14.24 o 
  -7  -9   4       22.15       17.01     14.24 o 
  -6  -9   4      378.70      369.80     37.85 o 
  -5  -9   4      420.28      444.11     40.28 o 
  -4  -9   4      544.95      450.01     39.58 o 
  -3  -9   4       27.72       35.07     13.19 o 
  -2  -9   4      862.01      908.01     53.13 o 
  -1  -9   4     1356.96     1216.69     63.89 o 
   0  -9   4     1325.71     1285.10     65.28 o 
   1  -9   4     1371.96     1311.83     65.97 o 
   2  -9   4      305.30      325.01     30.90 o 
   3  -9   4       80.34       99.31     17.71 o 
   4  -9   4      528.86      546.54     38.54 o 
   5  -9   4        0.65       11.81      9.72 o 
   6  -9   4       84.42       72.82     28.30 o 
   7  -9   4        4.57       -0.95      6.82 o 
   8  -9   4      385.54      323.69     72.05 o 
   9  -9   4       95.79       94.19     15.97 o 
  10  -9   4       73.39       55.21     20.14 o 
  11  -9   4       17.67       46.53     21.53 o 
  12  -9   4        8.49        4.51     16.67 o 
  -8  -8   4        4.27       -2.08     14.93 o 
  -7  -8   4      330.54      356.52     27.39 o 
  -6  -8   4      139.86      141.67     22.92 o 
  -5  -8   4      247.77      246.88     28.47 o 
  -4  -8   4      464.05      445.84     36.81 o 
  -3  -8   4      892.64      896.55     51.04 o 
  -2  -8   4      472.95      492.72     34.38 o 
  -1  -8   4      116.48      188.89     23.61 o 
   0  -8   4     2629.46     2351.44    100.00 o 
   1  -8   4     2042.40     2019.84     88.54 o 
   2  -8   4     1619.51     1520.52     71.88 o 
   3  -8   4      359.76      448.27     32.64 o 
   4  -8   4      523.39      401.74     33.68 o 
   5  -8   4      267.23      223.61     18.78 o 
   6  -8   4      340.57      321.13     38.20 o 
   7  -8   4       23.81       21.59     15.80 o 
   8  -8   4      199.94      214.59     23.44 o 
   9  -8   4      672.52      676.30     36.63 o 
  10  -8   4       41.58       46.18     19.44 o 
  11  -8   4       29.31       84.03     24.31 o 
  12  -8   4       27.19       -5.90     15.28 o 
  -8  -7   4        1.45      -13.54     12.15 o 
  -7  -7   4      133.15      146.26     17.52 o 
  -6  -7   4        0.05       -4.51      7.29 o 
  -5  -7   4        2.80        3.47      7.99 o 
  -4  -7   4      114.05      105.56     17.36 o 
  -3  -7   4      755.96      669.11     40.28 o 
  -2  -7   4      166.43      157.64     19.79 o 
  -1  -7   4     3181.39     3176.11    127.09 o 
   0  -7   4      482.41      420.15     28.47 o 
   1  -7   4     2636.65     2433.04    101.04 o 
   2  -7   4      620.48      559.39     35.07 o 
   3  -7   4       43.32       37.85     11.46 o 
   4  -7   4      646.34      569.80     37.15 o 
   5  -7   4      101.01      108.28     13.09 o 
   6  -7   4      145.04      156.03     26.56 o 
   7  -7   4     1995.43     2000.18     97.75 o 
   8  -7   4      381.39      372.16     67.19 o 
   9  -7   4      521.95      463.38     39.41 o 
  10  -7   4     1270.18     1280.24     78.47 o 
  11  -7   4      132.42      130.21     29.86 o 
  12  -7   4      203.27      256.60     41.67 o 
  -9  -6   4        0.31       13.19     15.63 o 
  -8  -6   4       44.08       52.08     18.75 o 
  -7  -6   4       40.54       62.57     22.57 o 
  -6  -6   4       35.94       41.82      9.59 o 
  -5  -6   4        7.04       18.06      9.38 o 
  -4  -6   4     1011.09      846.89     45.49 o 
  -3  -6   4       34.72       26.74      8.68 o 
  -2  -6   4     1112.33     1253.50     58.68 o 
  -1  -6   4       63.10       81.95     13.54 o 
   0  -6   4     1285.22     1299.33     59.38 o 
   1  -6   4      205.04      172.92     19.44 o 
   2  -6   4       41.30       15.97      7.29 o 
   3  -6   4     2117.37     2103.17     90.28 o 
   4  -6   4     1073.90     1046.69     38.17 o 
   5  -6   4        4.85        6.46      4.75 o 
   6  -6   4      185.04      189.62     17.35 o 
   7  -6   4      259.64      244.16     20.76 o 
   8  -6   4      178.82      157.61     22.92 o 
   9  -6   4      686.48      724.25     35.51 o 
  10  -6   4        1.13       17.36     13.19 o 
  11  -6   4     3420.78     3469.52    162.16 o 
  12  -6   4       60.07       86.46     27.78 o 
 -11  -5   4       76.98      135.77     30.56 o 
 -10  -5   4        0.05       -5.56     12.85 o 
  -9  -5   4       12.93       29.86     16.32 o 
  -8  -5   4      569.42      654.18     48.26 o 
  -7  -5   4     1147.84     1140.19     66.15 o 
  -6  -5   4       21.96       24.63      7.84 o 
  -5  -5   4       36.49       36.11     10.07 o 
  -4  -5   4      751.55      687.51     37.50 o 
  -3  -5   4       10.22       15.97      6.94 o 
  -2  -5   4       49.39       55.56     10.42 o 
  -1  -5   4       34.08       37.85      9.03 o 
   0  -5   4     1290.67     1318.08     58.33 o 
   1  -5   4       85.04      107.29     14.58 o 
   2  -5   4     2780.34     2711.86    108.34 o 
   3  -5   4     8928.07     8708.91    222.08 o 
   4  -5   4      149.44      184.15     60.59 o 
   5  -5   4      213.78      273.09     19.11 o 
   6  -5   4      135.16      119.92     28.30 o 
   7  -5   4      363.53      384.02     30.21 o 
   8  -5   4        9.24        5.33      6.75 o 
   9  -5   4      696.85      665.79     33.71 o 
  10  -5   4      217.20      233.69     35.07 o 
  11  -5   4      214.99      221.53     35.76 o 
  12  -5   4      295.71      264.59     40.97 o 
 -11  -4   4       39.74       68.75     24.31 o 
 -10  -4   4       57.40       71.53     21.88 o 
  -9  -4   4      179.21      212.85     31.95 o 
  -8  -4   4        0.09       18.75     13.89 o 
  -7  -4   4      381.82      398.45     22.61 o 
  -6  -4   4     1086.13     1091.38     39.59 o 
  -5  -4   4     1958.30     1905.22     58.81 o 
  -4  -4   4      841.29      760.78     38.20 o 
  -3  -4   4     2818.58     2961.18    113.20 o 
  -2  -4   4      449.29      434.38     25.35 o 
  -1  -4   4      365.22      343.41     21.88 o 
   0  -4   4        0.51       -3.47      4.17 o 
   1  -4   4      164.25      181.25     17.71 o 
   2  -4   4       82.95       94.10     13.54 o 
   3  -4   4     2827.90     2711.74     77.10 o 
   4  -4   4       65.14       72.57     15.45 o 
   5  -4   4       93.21      123.17     24.13 o 
   6  -4   4      722.74      692.40     56.60 o 
   7  -4   4      115.66      110.90     13.61 o 
   8  -4   4      437.71      381.71     25.99 o 
   9  -4   4       78.47       85.61     13.44 o 
  10  -4   4       31.31       25.86     10.52 o 
  11  -4   4      119.61      115.28     26.74 o 
  12  -4   4       55.95       72.57     24.65 o 
 -11  -3   4       33.33       48.26     21.88 o 
 -10  -3   4       81.51       87.15     22.92 o 
  -9  -3   4      288.83      312.54     50.17 o 
  -8  -3   4     1494.89     1505.59     78.47 o 
  -7  -3   4     3560.95     3523.08     99.96 o 
  -6  -3   4      964.18      983.97     42.01 o 
  -5  -3   4     4981.38     4854.00    129.85 o 
  -4  -3   4        8.71        1.59      3.66 o 
  -3  -3   4     3347.14     3236.41     88.19 o 
  -2  -3   4     2824.53     2761.52    103.82 o 
  -1  -3   4      689.59      616.33     30.56 o 
   0  -3   4     3166.01     3322.29    124.31 o 
   1  -3   4     6264.34     6018.19    217.02 o 
   2  -3   4      212.73      184.03     18.06 o 
   3  -3   4      444.16      447.10     20.00 o 
   4  -3   4     2474.18     2483.56     72.68 o 
   5  -3   4       22.34       23.68      7.12 o 
   6  -3   4      668.54      691.61     30.08 o 
   7  -3   4      749.90      682.76     34.90 o 
   8  -3   4     2070.17     1954.78    166.50 o 
   9  -3   4      254.90      250.03     22.59 o 
  10  -3   4      293.86      297.43     75.35 o 
  11  -3   4       48.79       48.96     19.10 o 
  12  -3   4      202.27      159.38     32.64 o 
 -12  -2   4        1.30        2.78     17.01 o 
 -11  -2   4       44.80       18.40     16.67 o 
 -10  -2   4        4.56       10.07     13.19 o 
  -9  -2   4      400.36      430.64     29.41 o 
  -8  -2   4      647.89      631.61     43.75 o 
  -7  -2   4     2543.26     2645.20    115.97 o 
  -6  -2   4     1260.71     1265.78     41.41 o 
  -5  -2   4      380.76      383.88     17.27 o 
  -4  -2   4     1682.01     1629.19     48.30 o 
  -3  -2   4      715.01      771.61     44.62 o 
  -2  -2   4     1346.78     1327.93     39.28 o 
  -1  -2   4     1061.53     1130.34     34.33 o 
   0  -2   4     2374.60     2406.87     65.54 o 
   1  -2   4    10360.70    10209.45    255.92 o 
   2  -2   4     3330.71     3354.34     72.95 o 
   3  -2   4      291.92      309.46     16.40 o 
   4  -2   4       41.14       39.45      7.07 o 
   5  -2   4      998.20      956.44     35.72 o 
   6  -2   4      202.58      199.13     36.98 o 
   7  -2   4      870.81      816.86     35.76 o 
   8  -2   4       49.74       38.41     12.85 o 
   9  -2   4      186.92      176.35     19.35 o 
  10  -2   4      808.53      742.93     39.20 o 
  11  -2   4      232.19      254.87     38.54 o 
  12  -2   4        7.76      -16.32     15.97 o 
 -12  -1   4       38.73       35.07     21.18 o 
 -11  -1   4      133.27      100.35     25.00 o 
 -10  -1   4      694.38      582.30     52.43 o 
  -9  -1   4        1.05        3.10      7.75 o 
  -8  -1   4      130.46      153.82     23.26 o 
  -7  -1   4      675.78      678.83     42.71 o 
  -6  -1   4      904.33     1058.27     34.87 o 
  -5  -1   4     2571.22     2344.58     71.36 o 
  -4  -1   4        0.05       -1.56      5.73 o 
  -3  -1   4      494.34      489.91     32.64 o 
  -2  -1   4       24.66       33.80      6.08 o 
  -1  -1   4       28.71       31.85     11.81 o 
   0  -1   4      183.93      213.20     15.28 o 
   1  -1   4      795.08      889.42     27.94 o 
   2  -1   4     1054.59     1033.01     46.53 o 
   3  -1   4        0.49        2.48      3.55 o 
   4  -1   4     1711.09     1672.14     72.40 o 
   5  -1   4      776.60      877.61     42.19 o 
   6  -1   4     1152.81     1122.12     41.74 o 
   7  -1   4        1.29        4.34      6.77 o 
   8  -1   4      101.25      113.66     15.33 o 
   9  -1   4      763.26      767.63     49.48 o 
  10  -1   4      634.07      615.20     41.49 o 
  11  -1   4       48.77       81.60     25.00 o 
 -12   0   4      169.71      185.77     34.03 o 
 -11   0   4      131.73      136.81     27.08 o 
 -10   0   4      327.98      274.66     35.42 o 
  -9   0   4     1189.14     1157.13     46.47 o 
  -8   0   4      475.06      503.20     27.83 o 
  -7   0   4      492.47      511.12     35.42 o 
  -6   0   4      148.48      147.62      9.42 o 
  -5   0   4       93.15       83.42      6.65 o 
  -4   0   4      297.44      273.73     26.04 o 
  -3   0   4     2874.53     2960.24     78.20 o 
  -2   0   4       23.65       29.53     12.85 o 
  -1   0   4      840.90      881.56     45.14 o 
   0   0   4     2654.47     2929.23    108.68 o 
   1   0   4     1858.48     2020.08     55.97 o 
   2   0   4     1731.19     2030.10     57.81 o 
   3   0   4     2558.37     2781.98     77.70 o 
   4   0   4      160.27      148.60     12.95 o 
   5   0   4       95.93       82.95     10.80 o 
   6   0   4      429.22      398.48     23.57 o 
   7   0   4        2.98        3.81     10.94 o 
   8   0   4       33.05       28.42      9.78 o 
   9   0   4       56.23       57.07     12.38 o 
  10   0   4      181.64      196.70     21.99 o 
  11   0   4      313.84      305.91     42.36 o 
 -13   1   4      109.26      130.56     30.90 o 
 -12   1   4      448.22      515.98     55.56 o 
 -11   1   4      153.49      125.70     26.39 o 
 -10   1   4      114.92      122.22     23.96 o 
  -9   1   4      263.29      242.46     33.33 o 
  -8   1   4     2200.04     2040.74     67.11 o 
  -7   1   4      289.79      332.30     29.51 o 
  -6   1   4      467.19      437.67     15.76 o 
  -5   1   4      115.54      105.21     15.63 o 
  -4   1   4       60.30       78.82     12.85 o 
  -3   1   4        1.20       -1.04      1.86 o 
  -2   1   4      355.58      353.83     17.01 o 
  -1   1   4      255.81      293.68     12.70 o 
   0   1   4      107.49       93.75     10.76 o 
   1   1   4     3943.30     4043.14    105.82 o 
   2   1   4     1735.53     1748.43     40.68 o 
   3   1   4       42.20       36.05      6.23 o 
   4   1   4       12.65        7.37      4.50 o 
   5   1   4      186.92      209.75     17.19 o 
   6   1   4     1706.54     1775.94     59.04 o 
   7   1   4      102.84      106.27     14.23 o 
   8   1   4       98.43      123.54     16.31 o 
   9   1   4       54.98       25.96     10.77 o 
  10   1   4      184.40      200.04     22.96 o 
  11   1   4      327.45      361.12     45.49 o 
 -13   2   4      202.89      232.99     39.24 o 
 -12   2   4     1318.04     1360.10     84.38 o 
 -11   2   4      108.70      103.13     24.65 o 
 -10   2   4     1096.94     1030.58     64.58 o 
  -9   2   4      267.25      264.97     21.99 o 
  -8   2   4       21.19       34.20      9.08 o 
  -7   2   4     4304.22     4184.47    168.41 o 
  -6   2   4      159.75      169.80     21.18 o 
  -5   2   4       34.59      109.03     17.71 o 
  -4   2   4      866.84     1010.44     50.70 o 
  -3   2   4     1348.34     1397.97     39.46 o 
  -2   2   4     4828.42     5037.26    176.74 o 
  -1   2   4     8834.71     8914.51    224.60 o 
   0   2   4     2480.50     2469.50     94.45 o 
   1   2   4       68.41       72.70      7.41 o 
   2   2   4     1734.20     1734.78     40.97 o 
   3   2   4     3895.04     3861.14     84.29 o 
   4   2   4      469.06      469.79     36.98 o 
   5   2   4      609.68      583.57     56.77 o 
   6   2   4       88.18       65.05     12.15 o 
   7   2   4      312.01      301.84     26.39 o 
   8   2   4      500.22      516.07     31.78 o 
   9   2   4       14.83       12.42      9.64 o 
  10   2   4       73.51       54.81     14.42 o 
 -13   3   4        1.15        6.94     16.32 o 
 -12   3   4       40.90       23.61     17.71 o 
 -11   3   4     1419.53     1422.25     82.99 o 
 -10   3   4      418.78      336.12     38.54 o 
  -9   3   4     1063.24     1016.80     42.22 o 
  -8   3   4       72.06       44.87      9.58 o 
  -7   3   4      344.21      432.04     24.03 o 
  -6   3   4       41.98      105.21     17.01 o 
  -5   3   4     1925.46     2187.89     95.49 o 
  -4   3   4      321.24      310.80     20.83 o 
  -3   3   4     2134.80     2180.52     60.36 o 
  -2   3   4      719.55      796.00     26.43 o 
  -1   3   4       24.80       35.59      9.20 o 
   0   3   4     1511.43     1610.64     47.87 o 
   1   3   4      858.39      847.94     42.71 o 
   2   3   4     1642.38     1687.47     40.63 o 
   3   3   4     1712.39     1731.07     42.39 o 
   4   3   4     1892.62     1834.39     57.30 o 
   5   3   4     1022.99      951.37     71.01 o 
   6   3   4       38.63       31.95      8.80 o 
   7   3   4     1150.90     1209.48     47.58 o 
   8   3   4      161.28      135.32     17.49 o 
   9   3   4        2.56       28.13     15.97 o 
  10   3   4      232.71      272.23     40.63 o 
 -13   4   4       13.58       49.31     21.53 o 
 -12   4   4      202.46      279.87     39.58 o 
 -11   4   4       94.20       69.45     20.83 o 
 -10   4   4       97.28      117.94     16.61 o 
  -9   4   4      292.74      254.92     21.46 o 
  -8   4   4      174.47      194.11     18.17 o 
  -7   4   4      173.48      218.42     18.28 o 
  -6   4   4      216.82      166.65     14.88 o 
  -5   4   4     1862.92     1790.27     50.47 o 
  -4   4   4      229.65      278.23     13.02 o 
  -3   4   4       85.41      106.93      8.78 o 
  -2   4   4      173.58      175.32     11.84 o 
  -1   4   4      455.99      435.63     18.83 o 
   0   4   4     1155.12     1278.03     49.13 o 
   1   4   4      213.50      275.01     24.31 o 
   2   4   4      886.90      898.02     25.08 o 
   3   4   4     3726.31     3751.63     83.83 o 
   4   4   4     1193.05     1255.33     43.26 o 
   5   4   4     1721.93     1779.19     70.31 o 
   6   4   4       64.85       87.04     12.90 o 
   7   4   4      414.97      509.73     46.88 o 
   8   4   4      498.82      456.61     47.57 o 
   9   4   4      523.84      607.30     57.29 o 
  10   4   4        1.81       -0.35     16.32 o 
 -13   5   4      329.81      372.58     48.61 o 
 -12   5   4       71.02      107.64     27.08 o 
 -11   5   4      156.09      115.28     24.31 o 
 -10   5   4      324.86      341.64     26.39 o 
  -9   5   4      207.46      212.47     20.25 o 
  -8   5   4      350.25      347.07     41.84 o 
  -7   5   4      242.64      210.61     22.05 o 
  -6   5   4     1465.55     1591.93     52.95 o 
  -5   5   4     3266.27     3117.63    249.74 o 
  -4   5   4     2796.25     2850.82     63.90 o 
  -3   5   4     2970.77     3067.46     85.24 o 
  -2   5   4     1819.74     1899.09     58.16 o 
  -1   5   4      853.89      870.52     45.83 o 
   0   5   4      674.86      704.89     27.62 o 
   1   5   4       33.09       51.00      8.09 o 
   2   5   4       40.78       29.65      9.61 o 
   3   5   4     1107.30     1055.93     58.33 o 
   4   5   4      537.61      560.78     44.45 o 
   5   5   4      259.61      276.05     33.33 o 
   6   5   4       46.53       70.14     18.75 o 
   7   5   4       26.65       31.95     15.28 o 
   8   5   4      335.14      334.04     43.40 o 
   9   5   4       34.33       56.95     23.26 o 
 -13   6   4     1404.06     1283.01     84.03 o 
 -12   6   4      249.15      311.47     42.01 o 
 -11   6   4      111.30      165.98     29.51 o 
 -10   6   4      441.55      447.72     29.95 o 
  -9   6   4       62.88       65.45     25.87 o 
  -8   6   4        2.93       12.34      7.11 o 
  -7   6   4      261.54      256.24     19.74 o 
  -6   6   4     1415.45     1298.99     68.06 o 
  -5   6   4     2093.68     2157.67     62.61 o 
  -4   6   4     1135.80     1081.41     29.01 o 
  -3   6   4       84.34       86.58      6.91 o 
  -2   6   4     1422.50     1543.70     49.86 o 
  -1   6   4     1446.67     1582.17     51.39 o 
   0   6   4     1622.57     1469.31     49.23 o 
   1   6   4     1110.66     1182.34     42.47 o 
   2   6   4       30.07       20.83     11.11 o 
   3   6   4     1307.45     1218.43     66.32 o 
   4   6   4       12.67       10.76     10.76 o 
   5   6   4      323.37      329.52     38.20 o 
   6   6   4       38.57       39.58     16.67 o 
   7   6   4        3.95       -7.64     11.81 o 
   8   6   4       51.00       42.71     19.10 o 
   9   6   4       30.74       32.99     20.83 o 
 -13   7   4      235.28      175.70     34.03 o 
 -12   7   4      905.86      812.52     66.67 o 
 -11   7   4      157.24      198.27     32.29 o 
 -10   7   4      248.04      261.76     23.94 o 
  -9   7   4      163.15      220.21     20.87 o 
  -8   7   4        6.31        6.21      7.07 o 
  -7   7   4        2.20       -1.74     15.80 o 
  -6   7   4       74.96       60.07     14.93 o 
  -5   7   4     1076.40     1057.31     29.62 o 
  -4   7   4      448.01      473.14     20.43 o 
  -3   7   4     1377.79     1303.10     44.77 o 
  -2   7   4      269.93      272.97     25.52 o 
  -1   7   4       32.68       19.25      6.26 o 
   0   7   4       12.43       31.23      7.73 o 
   1   7   4     2649.87     2490.50     77.59 o 
   2   7   4      980.01      992.09     39.85 o 
   3   7   4     1904.36     1827.47     92.02 o 
   4   7   4       23.80       26.39     14.24 o 
   5   7   4      181.69      143.06     27.08 o 
   6   7   4       58.97       79.52     22.22 o 
   7   7   4      293.56      292.71     43.06 o 
   8   7   4      204.79      251.05     40.28 o 
 -13   8   4        0.16       12.15     18.75 o 
 -12   8   4        6.01       16.32     16.32 o 
 -11   8   4      402.65      537.86     51.74 o 
 -10   8   4      147.74      114.56     17.43 o 
  -9   8   4        0.88        7.33      8.55 o 
  -8   8   4       14.74       19.79      8.43 o 
  -7   8   4      508.97      621.19     45.14 o 
  -6   8   4      540.89      576.59     39.41 o 
  -5   8   4      266.75      298.12     14.18 o 
  -4   8   4     2503.51     2609.86     77.72 o 
  -3   8   4     2250.37     2060.86    110.42 o 
  -2   8   4     1986.52     1844.91     60.97 o 
  -1   8   4      244.14      244.97     40.63 o 
   0   8   4     1844.08     1715.27     59.29 o 
   1   8   4      272.88      252.92     24.48 o 
   2   8   4     2825.72     2910.13    129.86 o 
   3   8   4        0.09        6.25     10.42 o 
   4   8   4       29.45       44.45     18.40 o 
   5   8   4      109.66      122.22     25.70 o 
   6   8   4       20.74       23.26     15.97 o 
   7   8   4      146.26      166.32     34.38 o 
 -13   9   4       12.35       21.53     19.79 o 
 -12   9   4      188.50      222.92     36.46 o 
 -11   9   4       97.74       95.14     24.31 o 
 -10   9   4      398.35      387.20     58.86 o 
  -9   9   4       29.39       50.63     12.35 o 
  -8   9   4       50.39       59.38     19.10 o 
  -7   9   4      815.97      756.71     34.36 o 
  -6   9   4      105.43       98.27     21.18 o 
  -5   9   4      274.93      297.71     29.34 o 
  -4   9   4      534.64      600.71     43.40 o 
  -3   9   4      483.48      511.50     25.95 o 
  -2   9   4     1979.31     1915.39    102.26 o 
  -1   9   4      815.79      762.81     34.74 o 
   0   9   4     2368.71     2333.24     76.97 o 
   1   9   4       47.46       30.52      9.81 o 
   2   9   4       65.58       53.13     17.71 o 
   3   9   4      617.14      625.36     54.52 o 
   4   9   4      411.17      409.04     46.53 o 
   5   9   4        3.63       -5.56     11.81 o 
   6   9   4       55.10       57.99     22.57 o 
   7   9   4      130.52      150.70     34.38 o 
 -13  10   4        0.10       11.46     18.75 o 
 -12  10   4        0.19       -2.43     15.28 o 
 -11  10   4       14.64       43.06     20.14 o 
 -10  10   4       90.37       91.72     26.56 o 
  -9  10   4      171.89      161.81     30.21 o 
  -8  10   4       10.03       10.76     14.24 o 
  -7  10   4        3.63       12.15     12.15 o 
  -6  10   4       46.67       31.60     14.93 o 
  -5  10   4      212.75      233.34     31.60 o 
  -4  10   4      353.90      366.59     23.69 o 
  -3  10   4        9.93        5.10      6.08 o 
  -2  10   4        6.01        7.91      6.84 o 
  -1  10   4      790.71      793.26     37.32 o 
   0  10   4        0.45        1.88      7.47 o 
   1  10   4      135.54      140.99     18.19 o 
   2  10   4      851.92      939.60     64.24 o 
   3  10   4       34.88       19.44     14.58 o 
   4  10   4      214.16      244.45     38.20 o 
   5  10   4      244.43      182.99     34.03 o 
   6  10   4       51.37       95.49     28.82 o 
 -12  11   4      309.29      270.49     40.28 o 
 -10  11   4      291.70      402.44     46.88 o 
  -9  11   4       11.83       31.25     18.40 o 
  -8  11   4        3.45        3.82     13.89 o 
  -7  11   4        7.05        2.08     11.81 o 
  -6  11   4       13.65       -2.08     10.76 o 
  -5  11   4      528.05      634.39     53.47 o 
  -4  11   4        4.15        0.41      6.94 o 
  -3  11   4       11.28        3.51      6.57 o 
  -2  11   4       53.96       65.38     12.16 o 
  -1  11   4      103.79      128.46     26.39 o 
   0  11   4        1.64       -5.09      6.86 o 
   1  11   4       19.62       32.29     15.28 o 
   2  11   4      264.46      244.10     37.50 o 
   3  11   4      302.42      291.67     41.67 o 
   4  11   4      116.24      102.43     28.47 o 
   5  11   4       28.99       29.51     20.14 o 
 -10  12   4     1863.54     2001.43    109.72 o 
  -9  12   4      325.53      336.12     43.40 o 
  -8  12   4      683.92      679.88     60.07 o 
  -7  12   4      185.71      160.42     30.56 o 
  -6  12   4      690.22      756.27     61.81 o 
  -5  12   4       35.97       36.14     13.37 o 
  -4  12   4     1526.29     1613.79     59.67 o 
  -3  12   4        6.11       19.31      9.19 o 
  -2  12   4      101.55      120.76     37.67 o 
  -1  12   4       15.82       11.50      7.42 o 
   0  12   4      218.19      203.79     23.18 o 
   1  12   4       23.85       -3.13     13.19 o 
   2  12   4       20.48       14.93     15.63 o 
   3  12   4      608.28      544.11     59.72 o 
   4  12   4      599.60      565.29     63.20 o 
 -10  13   4      197.70      180.21     34.38 o 
  -9  13   4      193.23      197.92     36.46 o 
  -8  13   4      772.97      698.28     63.20 o 
  -7  13   4      352.31      388.20     47.57 o 
  -6  13   4       34.31       30.90     16.67 o 
  -5  13   4      581.66      640.40     39.41 o 
  -4  13   4      141.24      132.05     17.88 o 
  -3  13   4      708.33      743.06     38.89 o 
  -2  13   4      251.23      249.97     31.42 o 
  -1  13   4       20.62       16.95     10.48 o 
   0  13   4        1.83        0.06      8.58 o 
   1  13   4        9.64       -2.08     15.28 o 
   2  13   4      292.08      263.20     42.36 o 
 -10  14   4        1.85       -4.86     16.67 o 
  -9  14   4      257.08      322.58     47.22 o 
  -8  14   4       88.20      104.86     28.13 o 
  -7  14   4      169.96      123.61     29.17 o 
  -6  14   4      606.86      593.76     60.77 o 
  -5  14   4       25.57       22.14     10.58 o 
  -4  14   4      591.01      685.60     38.86 o 
  -3  14   4      193.55      198.62     22.30 o 
  -2  14   4      691.64      723.17     40.53 o 
  -1  14   4       17.82       53.13     19.44 o 
   0  14   4        5.33       25.00     15.63 o 
   1  14   4        4.28        0.00     12.50 o 
  -9  15   4      107.43      132.29     32.99 o 
  -8  15   4      328.94      416.68     54.17 o 
  -7  15   4       10.66       16.67     17.71 o 
  -6  15   4       35.58       39.58     20.49 o 
  -5  15   4       92.24       67.71     24.31 o 
  -4  15   4        7.98       15.53     11.41 o 
  -3  15   4      509.23      502.46     44.45 o 
  -2  15   4        9.18       18.06     16.32 o 
  -1  15   4       57.45       73.96     22.92 o 
  -7  16   4       31.34       16.32     20.14 o 
  -6  16   4      393.99      381.95     52.78 o 
  -5  16   4       55.22       60.42     26.74 o 
  -4  16   4       13.60       10.98     11.78 o 
  -3  16   4      121.85      124.31     28.47 o 
   4 -16   5        0.63       21.88     19.79 o 
   5 -16   5       39.44       52.78     23.61 o 
   0 -15   5      120.99       69.79     22.92 o 
   1 -15   5        0.37        4.51     15.28 o 
   2 -15   5        7.28       16.67     17.71 o 
   3 -15   5       11.47       -2.43     14.24 o 
   4 -15   5        0.71        4.51     15.28 o 
   5 -15   5       33.37       67.02     23.61 o 
   6 -15   5       51.51       59.38     21.18 o 
   7 -15   5        1.88       -5.56     15.97 o 
  -3 -14   5       16.73       17.36     19.79 o 
  -2 -14   5       14.60       15.28     15.97 o 
  -1 -14   5      248.16      317.72     40.97 o 
   0 -14   5      356.17      331.95     41.32 o 
   1 -14   5      184.49      167.02     29.51 o 
   2 -14   5       28.82       42.01     18.06 o 
   3 -14   5       10.82       24.31     15.97 o 
   4 -14   5       20.03       34.03     17.01 o 
   5 -14   5       26.81        6.25     15.28 o 
   6 -14   5      107.95       98.27     25.00 o 
   7 -14   5       68.41       86.11     24.65 o 
   8 -14   5      438.11      484.04     53.47 o 
  -4 -13   5      114.22       92.36     25.70 o 
  -3 -13   5      127.53      111.46     26.39 o 
  -2 -13   5        3.65       18.06     14.58 o 
  -1 -13   5      192.57      181.25     30.90 o 
   0 -13   5      285.88      297.92     37.50 o 
   1 -13   5      259.99      234.73     33.33 o 
   2 -13   5     1296.10     1202.46     72.22 o 
   3 -13   5       11.99       -3.13     10.42 o 
   4 -13   5      438.55      400.70     44.79 o 
   5 -13   5      798.17      817.38     57.64 o 
   6 -13   5      849.71      757.66     55.90 o 
   7 -13   5       44.48       14.24     16.67 o 
   8 -13   5      231.68      252.44     37.85 o 
   9 -13   5      146.26      179.52     34.03 o 
  -5 -12   5      196.72      179.87     32.29 o 
  -4 -12   5        3.34       -7.29     13.54 o 
  -3 -12   5        0.68        2.08     12.85 o 
  -2 -12   5        0.20      -11.81     11.11 o 
  -1 -12   5       33.57       37.15     16.67 o 
   0 -12   5      453.10      524.66     46.18 o 
   1 -12   5      757.20      722.59     50.35 o 
   2 -12   5      348.57      245.14     32.64 o 
   3 -12   5      527.80      544.80     47.92 o 
   4 -12   5       63.16       79.17     19.79 o 
   5 -12   5       31.67       35.76     15.97 o 
   6 -12   5      222.30      199.66     31.25 o 
   7 -12   5        9.37       30.56     17.01 o 
   8 -12   5       35.10       25.70     17.36 o 
   9 -12   5        0.03       13.19     16.67 o 
  10 -12   5      750.46      844.12     70.83 o 
  -6 -11   5       25.79       32.29     18.75 o 
  -5 -11   5        1.46       12.15     14.58 o 
  -4 -11   5        1.06        4.17     12.85 o 
  -3 -11   5      520.63      516.68     46.88 o 
  -2 -11   5      314.07      328.83     37.50 o 
  -1 -11   5        0.90       -3.47      8.33 o 
   0 -11   5       47.45       52.43     15.28 o 
   1 -11   5       31.48       12.85     12.15 o 
   2 -11   5     1337.10     1319.47     71.88 o 
   3 -11   5      347.09      277.09     33.33 o 
   4 -11   5      449.28      388.90     39.58 o 
   5 -11   5       19.30       21.18     12.50 o 
   6 -11   5       20.78       -7.99     10.07 o 
   7 -11   5      200.82      221.19     32.99 o 
   8 -11   5       81.07       80.95     15.55 o 
   9 -11   5      213.00      259.19     32.29 o 
  10 -11   5       71.62      102.78     27.08 o 
  11 -11   5      467.55      563.21     60.77 o 
  -7 -10   5      129.83      113.20     27.43 o 
  -6 -10   5      134.98      127.43     25.70 o 
  -5 -10   5       29.47       58.33     19.10 o 
  -4 -10   5       45.17       18.75     12.50 o 
  -3 -10   5       82.97       51.04     15.63 o 
  -2 -10   5     1545.47     1556.63     80.21 o 
  -1 -10   5       40.86       23.26     12.50 o 
   0 -10   5      254.89      271.88     31.25 o 
   1 -10   5       17.32       15.97     10.42 o 
   2 -10   5       86.87       69.10     16.32 o 
   3 -10   5     1172.19     1184.40     65.63 o 
   4 -10   5        0.20       -9.38      6.94 o 
   5 -10   5        6.92       -2.43      9.03 o 
   6 -10   5      108.26      129.52     23.96 o 
   7 -10   5       34.73       32.84     18.58 o 
   8 -10   5      126.20      131.90     18.29 o 
   9 -10   5      513.50      528.99     35.92 o 
  10 -10   5      137.27      156.25     30.90 o 
  11 -10   5        9.65        7.64     17.01 o 
  -8  -9   5        5.29       14.24     18.75 o 
  -7  -9   5      452.70      460.08     50.00 o 
  -6  -9   5      327.92      371.88     38.89 o 
  -5  -9   5        6.16       15.97     12.50 o 
  -4  -9   5      414.27      390.63     36.81 o 
  -3  -9   5      383.82      381.95     35.76 o 
  -2  -9   5       30.98       30.90     13.54 o 
  -1  -9   5      781.99      798.28     48.26 o 
   0  -9   5      166.10      154.17     22.22 o 
   1  -9   5      102.00      106.60     18.40 o 
   2  -9   5      144.64      146.88     22.57 o 
   3  -9   5        0.96        3.82      8.33 o 
   4  -9   5       20.94       18.06     11.46 o 
   5  -9   5      278.58      269.45     31.25 o 
   6  -9   5      386.31      364.94     38.54 o 
   7  -9   5      447.54      460.94     30.69 o 
   8  -9   5        2.04       -4.79      7.49 o 
   9  -9   5       54.81       45.00     12.95 o 
  10  -9   5        0.04       10.07     14.24 o 
  11  -9   5      236.87      362.86     47.92 o 
  -8  -8   5       84.54       88.20     24.31 o 
  -7  -8   5      322.60      306.95     39.24 o 
  -6  -8   5      620.40      712.86     47.57 o 
  -5  -8   5     1545.64     1483.71     74.65 o 
  -4  -8   5       68.69       66.32     15.63 o 
  -3  -8   5     1819.59     1815.66     84.72 o 
  -2  -8   5      153.50      114.59     18.75 o 
  -1  -8   5     1576.11     1520.17     71.88 o 
   0  -8   5      295.45      272.92     27.08 o 
   1  -8   5     1345.98     1337.18     66.32 o 
   2  -8   5       15.63        9.72      8.33 o 
   3  -8   5       21.29       23.61     10.07 o 
   4  -8   5     1018.89     1061.13     58.68 o 
   5  -8   5      310.08      377.09     36.11 o 
   6  -8   5      126.28      124.31     15.71 o 
   7  -8   5      991.99     1051.61     44.32 o 
   8  -8   5      845.68      966.13     97.40 o 
   9  -8   5      299.89      305.40     26.60 o 
  10  -8   5        1.85       -5.56      8.84 o 
  11  -8   5       15.08       44.10     20.14 o 
  -8  -7   5       26.13       39.58     18.40 o 
  -7  -7   5       23.94       32.29     17.36 o 
  -6  -7   5      432.86      486.22     29.16 o 
  -5  -7   5      225.47      268.06     28.13 o 
  -4  -7   5     2243.21     2250.05     97.92 o 
  -3  -7   5       15.70        3.82      7.64 o 
  -2  -7   5       66.88       78.47     15.28 o 
  -1  -7   5      994.33      905.23     47.57 o 
   0  -7   5       13.50       28.47      9.72 o 
   1  -7   5     1075.28     1121.20     56.95 o 
   2  -7   5     1074.20     1050.37     55.21 o 
   3  -7   5      289.62      331.60     30.56 o 
   4  -7   5       28.08       26.39     10.42 o 
   5  -7   5      449.79      450.83     42.01 o 
   6  -7   5      297.44      288.30     25.52 o 
   7  -7   5       48.60       78.62     16.15 o 
   8  -7   5      788.09      832.00     42.71 o 
   9  -7   5     1618.20     1426.28     56.53 o 
  10  -7   5      105.68      121.09     29.69 o 
  11  -7   5      186.55      162.85     34.03 o 
  12  -7   5      173.93      169.10     36.46 o 
 -10  -6   5       68.13       64.58     23.26 o 
  -9  -6   5        0.85        9.03     15.28 o 
  -8  -6   5      381.72      473.62     47.57 o 
  -7  -6   5        4.17       -3.47     10.76 o 
  -6  -6   5      168.04      137.04     15.42 o 
  -5  -6   5     1096.13     1064.26     54.86 o 
  -4  -6   5       15.16       20.83      9.38 o 
  -3  -6   5     2106.02     2168.45     92.02 o 
  -2  -6   5       79.88       93.06     14.93 o 
  -1  -6   5       22.09       21.88      7.99 o 
   0  -6   5     1004.46      820.50     43.75 o 
   1  -6   5     1620.83     1784.76     79.17 o 
   2  -6   5      717.86      661.13     39.24 o 
   3  -6   5     6599.92     6848.07    254.17 o 
   4  -6   5      105.77      101.74     17.71 o 
   5  -6   5       79.78       56.59     10.06 o 
   6  -6   5       22.50       26.75      8.06 o 
   7  -6   5     1004.54      904.44     39.53 o 
   8  -6   5     1492.45     1425.19     54.67 o 
   9  -6   5      276.82      258.37     24.11 o 
  10  -6   5      546.93      571.73     36.71 o 
  11  -6   5      216.26      291.67     41.67 o 
  12  -6   5       18.27        4.51     18.06 o 
 -11  -5   5       17.73        8.33     16.32 o 
 -10  -5   5        6.99       29.86     19.10 o 
  -9  -5   5      437.58      485.08     47.92 o 
  -8  -5   5       11.81        5.56     13.54 o 
  -7  -5   5     2027.66     2360.12    112.50 o 
  -6  -5   5      407.33      398.38     37.50 o 
  -5  -5   5      604.55      601.21     26.84 o 
  -4  -5   5      933.11      928.49     46.53 o 
  -3  -5   5      171.20      146.53     17.71 o 
  -2  -5   5      280.52      297.23     23.26 o 
  -1  -5   5       10.27        2.78      5.21 o 
   0  -5   5        9.78        4.86      5.90 o 
   1  -5   5      626.53      567.03     33.68 o 
   2  -5   5      463.61      505.91     32.29 o 
   3  -5   5     7157.27     7440.44    273.27 o 
   4  -5   5      838.42      943.08     51.39 o 
   5  -5   5      112.90      113.94     13.48 o 
   6  -5   5        0.65        1.23      5.24 o 
   7  -5   5      356.45      364.97     25.64 o 
   8  -5   5      655.77      675.29     33.82 o 
   9  -5   5      807.40      834.24     71.53 o 
  10  -5   5       19.97        9.99      8.93 o 
  11  -5   5        2.67        2.43     14.93 o 
  12  -5   5      244.31      373.97     50.35 o 
 -11  -4   5      412.96      448.97     51.39 o 
 -10  -4   5      282.39      389.24     46.88 o 
  -9  -4   5      716.72      681.61     51.39 o 
  -8  -4   5     1675.27     1735.45     89.93 o 
  -7  -4   5      423.11      456.95     40.97 o 
  -6  -4   5      259.74      262.21     18.41 o 
  -5  -4   5     1118.13     1114.86     43.58 o 
  -4  -4   5     1677.32     1644.99     51.95 o 
  -3  -4   5     2395.29     2362.90     93.75 o 
  -2  -4   5      183.19      162.16     16.32 o 
  -1  -4   5     1282.52     1418.43     61.81 o 
   0  -4   5     1379.59     1451.07     63.54 o 
   1  -4   5      129.93      163.89     18.06 o 
   2  -4   5      939.32      937.17     47.92 o 
   3  -4   5      226.73      226.05     23.26 o 
   4  -4   5        0.01        5.35      4.40 o 
   5  -4   5       70.89       71.04     10.77 o 
   6  -4   5      159.13      128.74     14.35 o 
   7  -4   5        0.43       -0.17      6.01 o 
   8  -4   5        0.45        0.65      8.51 o 
   9  -4   5      294.61      292.35     25.48 o 
  10  -4   5      850.77      805.94     40.33 o 
  11  -4   5       11.04       20.83     15.97 o 
  12  -4   5      399.05      498.97     57.29 o 
 -11  -3   5      202.98      179.87     34.38 o 
 -10  -3   5      239.21      275.01     38.54 o 
  -9  -3   5      407.80      414.94     42.36 o 
  -8  -3   5       28.48       28.13     14.93 o 
  -7  -3   5      917.47      906.96     55.21 o 
  -6  -3   5     1383.59     1368.63     45.57 o 
  -5  -3   5      742.41      704.20     27.45 o 
  -4  -3   5     2244.05     2204.45     74.83 o 
  -3  -3   5     1106.57     1040.43     34.61 o 
  -2  -3   5      588.57      648.39     24.32 o 
  -1  -3   5     1179.11     1351.77     57.99 o 
   0  -3   5      921.92      835.43     40.63 o 
   1  -3   5      191.26      224.31     20.49 o 
   2  -3   5     6102.85     5968.65    154.80 o 
   3  -3   5      543.74      498.69     38.72 o 
   4  -3   5      367.90      444.66     27.78 o 
   5  -3   5       47.03       53.07      9.43 o 
   6  -3   5      799.29      746.23     32.65 o 
   7  -3   5      328.05      309.39     23.69 o 
   8  -3   5     1405.25     1464.01     54.83 o 
   9  -3   5        2.15       -1.96      6.75 o 
  10  -3   5        1.12       -6.62      7.84 o 
  11  -3   5        0.23        4.51     14.24 o 
 -12  -2   5      215.28      264.59     41.67 o 
 -11  -2   5      115.88      118.06     27.43 o 
 -10  -2   5       41.06       20.83     13.54 o 
  -9  -2   5      127.10      170.14     27.78 o 
  -8  -2   5      350.39      333.34     35.07 o 
  -7  -2   5      978.07     1003.15     57.99 o 
  -6  -2   5     1131.03     1032.34     35.62 o 
  -5  -2   5       78.85       60.91      7.71 o 
  -4  -2   5        1.89       -0.01      3.65 o 
  -3  -2   5      172.99      135.06     14.06 o 
  -2  -2   5      399.59      428.59     20.83 o 
  -1  -2   5       27.23       42.54     13.72 o 
   0  -2   5      913.25      968.41     31.55 o 
   1  -2   5      140.15      121.88     20.66 o 
   2  -2   5      749.67      665.64     30.90 o 
   3  -2   5     3745.09     3760.79    103.00 o 
   4  -2   5      697.49      606.87     26.15 o 
   5  -2   5        3.75        7.77      5.24 o 
   6  -2   5        0.97       -2.60      5.16 o 
   7  -2   5     1613.95     1563.07     77.26 o 
   8  -2   5       82.62       64.56     18.75 o 
   9  -2   5       20.18       26.00     10.03 o 
  10  -2   5      103.69      151.99     28.47 o 
  11  -2   5       59.64       18.75     17.01 o 
 -12  -1   5       45.48       73.96     25.00 o 
 -11  -1   5       13.64       15.97     14.93 o 
 -10  -1   5       33.66       56.25     19.10 o 
  -9  -1   5       25.02       31.25     13.89 o 
  -8  -1   5     2920.22     2811.87    124.66 o 
  -7  -1   5      965.88      969.81     55.56 o 
  -6  -1   5      884.59      842.47     29.51 o 
  -5  -1   5     2631.86     2744.71     76.13 o 
  -4  -1   5      560.64      671.54     29.86 o 
  -3  -1   5      166.14      173.02     11.63 o 
  -2  -1   5      541.44      545.93     25.69 o 
  -1  -1   5      229.57      232.55     11.86 o 
   0  -1   5      230.70      264.94     18.75 o 
   1  -1   5     2959.59     3204.21     86.55 o 
   2  -1   5     2239.77     2319.49     88.54 o 
   3  -1   5     1071.49     1048.38     51.39 o 
   4  -1   5      321.85      312.28     19.40 o 
   5  -1   5     3696.59     3929.94    126.74 o 
   6  -1   5      210.58      210.28     23.09 o 
   7  -1   5      180.48      172.89     18.75 o 
   8  -1   5      222.35      221.68     21.19 o 
   9  -1   5      410.11      359.37     27.99 o 
  10  -1   5       39.89       41.35     12.76 o 
  11  -1   5      458.27      451.75     50.70 o 
 -12   0   5      484.27      461.47     52.08 o 
 -11   0   5       18.04       -0.35     12.15 o 
 -10   0   5        0.10        5.62      8.00 o 
  -9   0   5      741.98      685.67     40.28 o 
  -8   0   5      792.53      760.78     48.61 o 
  -7   0   5       47.76       44.45     13.19 o 
  -6   0   5       47.95       36.32     13.72 o 
  -5   0   5      346.45      354.78     27.95 o 
  -4   0   5      123.08      178.80     10.94 o 
  -3   0   5     1330.76     1385.11     47.22 o 
  -2   0   5       19.68       16.59      5.03 o 
  -1   0   5      655.72      683.36     24.00 o 
   0   0   5       78.02       67.71     10.07 o 
   1   0   5      225.50      286.40     13.55 o 
   2   0   5       86.81      111.19      9.18 o 
   3   0   5     3084.66     3029.93    118.75 o 
   4   0   5     3979.09     4169.19    114.65 o 
   5   0   5      351.33      323.64     23.96 o 
   6   0   5     1142.18     1064.15     41.34 o 
   7   0   5       13.46       12.71      7.41 o 
   8   0   5        2.52       -2.33      6.23 o 
   9   0   5      556.28      655.92     38.89 o 
  10   0   5       68.05       84.12     15.87 o 
  11   0   5       17.99       19.44     18.06 o 
 -13   1   5      634.00      695.15     67.02 o 
 -12   1   5      157.57      157.99     30.90 o 
 -11   1   5      155.42       92.36     23.61 o 
 -10   1   5        1.08        5.93      8.22 o 
  -9   1   5      140.73      107.12     15.17 o 
  -8   1   5        0.10       -2.43      8.68 o 
  -7   1   5      110.02       92.36     17.71 o 
  -6   1   5       86.40      117.02     18.40 o 
  -5   1   5     1271.66     1345.17     65.28 o 
  -4   1   5      280.48      353.73     15.10 o 
  -3   1   5     3741.64     4189.33    147.23 o 
  -2   1   5       10.90        2.86      3.06 o 
  -1   1   5      357.44      395.66     16.46 o 
   0   1   5     1227.64     1370.17     58.68 o 
   1   1   5     1102.33     1131.95     35.82 o 
   2   1   5     1342.97     1396.18     34.64 o 
   3   1   5      386.65      390.60     16.28 o 
   4   1   5     1377.71     1422.64     47.45 o 
   5   1   5     1736.22     1651.29     54.97 o 
   6   1   5       78.77       72.10     11.37 o 
   7   1   5        0.81       -8.17      5.50 o 
   8   1   5      300.01      350.55     38.72 o 
   9   1   5      188.78      218.53     23.19 o 
  10   1   5      146.54      186.19     22.82 o 
 -13   2   5      417.58      356.95     47.57 o 
 -12   2   5     1224.13     1231.28     79.17 o 
 -11   2   5      787.07      788.91     57.29 o 
 -10   2   5      742.82      698.89     35.07 o 
  -9   2   5      276.32      279.75     35.24 o 
  -8   2   5       72.08       51.74     14.93 o 
  -7   2   5        5.47        1.04      7.64 o 
  -6   2   5     1773.21     1605.59     76.39 o 
  -5   2   5      108.42      127.09     18.40 o 
  -4   2   5     1485.71     1647.61     75.70 o 
  -3   2   5     2006.74     1833.05     51.68 o 
  -2   2   5      570.14      647.07     22.85 o 
  -1   2   5      168.42      174.18     11.51 o 
   0   2   5      861.31      999.33     45.83 o 
   1   2   5     8533.16     8535.44    217.75 o 
   2   2   5      146.07      160.70     10.62 o 
   3   2   5      917.80      895.26     37.67 o 
   4   2   5       11.88        8.03     11.28 o 
   5   2   5      311.53      342.94     22.18 o 
   6   2   5        3.99        8.07      6.57 o 
   7   2   5      701.88      639.39     31.78 o 
   8   2   5       43.03       20.33      9.43 o 
   9   2   5        1.51       -5.70     10.94 o 
  10   2   5      124.51      115.97     28.47 o 
 -13   3   5      196.36      221.19     37.85 o 
 -12   3   5      334.69      285.08     39.24 o 
 -11   3   5      328.40      328.13     40.28 o 
 -10   3   5      625.31      653.83     34.03 o 
  -9   3   5       45.08       29.12      9.74 o 
  -8   3   5        9.18        5.40      6.37 o 
  -7   3   5      592.08      611.82     40.97 o 
  -6   3   5     1178.50     1268.08     64.93 o 
  -5   3   5      326.92      330.22     29.51 o 
  -4   3   5      808.61      869.54     27.75 o 
  -3   3   5     2842.79     2877.85     78.66 o 
  -2   3   5     1028.53      917.43     30.58 o 
  -1   3   5      215.02      206.88     15.97 o 
   0   3   5     4535.51     4663.99    172.92 o 
   1   3   5      662.09      761.68     28.05 o 
   2   3   5     5385.92     5398.55    115.55 o 
   3   3   5     1018.43     1044.61     29.05 o 
   4   3   5      499.70      524.04     36.98 o 
   5   3   5     3975.69     3989.38    113.34 o 
   6   3   5      135.15      122.64     26.04 o 
   7   3   5      431.27      377.14     26.50 o 
   8   3   5      211.18      279.87     38.54 o 
   9   3   5        2.48       12.15     15.63 o 
  10   3   5       20.83       19.79     19.44 o 
 -13   4   5      168.31      182.64     35.07 o 
 -12   4   5      444.86      393.06     46.88 o 
 -11   4   5      761.42      705.92     57.99 o 
 -10   4   5      223.19      250.23     22.77 o 
  -9   4   5        9.95       11.25      7.83 o 
  -8   4   5      187.85      164.89     22.40 o 
  -7   4   5      254.52      283.65     21.11 o 
  -6   4   5      145.33      152.43     22.22 o 
  -5   4   5      236.75      249.07     10.28 o 
  -4   4   5       10.60        3.13      7.29 o 
  -3   4   5     2679.29     2741.86     76.57 o 
  -2   4   5     2186.07     2269.41     71.70 o 
  -1   4   5     2262.86     2555.33     73.18 o 
   0   4   5      180.77      156.42     13.19 o 
   1   4   5      110.94       78.47     13.89 o 
   2   4   5      447.20      514.69     18.76 o 
   3   4   5     3368.17     3307.89     75.58 o 
   4   4   5      846.37      867.51     34.06 o 
   5   4   5        1.41       37.50     14.58 o 
   6   4   5      806.72      897.59     59.03 o 
   7   4   5      234.03      226.74     33.33 o 
   8   4   5       53.17       62.15     21.18 o 
   9   4   5       13.95       43.75     20.83 o 
 -13   5   5       18.68        0.00     15.97 o 
 -12   5   5       99.90       60.42     20.83 o 
 -11   5   5       97.97      131.95     26.74 o 
 -10   5   5        2.44       -3.62      7.67 o 
  -9   5   5        8.54        7.26      9.90 o 
  -8   5   5       20.12       29.70      8.94 o 
  -7   5   5       47.64       66.67     11.15 o 
  -6   5   5     1981.08     1970.93     63.42 o 
  -5   5   5      744.91      720.17     34.90 o 
  -4   5   5       38.82       30.37     14.76 o 
  -3   5   5     6056.96     6315.57    165.64 o 
  -2   5   5       40.72       79.63     10.59 o 
  -1   5   5     1620.74     1502.79     50.17 o 
   0   5   5        0.00        2.96      4.05 o 
   1   5   5        0.15        0.00      5.56 o 
   2   5   5      729.34      716.01     29.60 o 
   3   5   5      172.99      175.13     15.43 o 
   4   5   5     1004.13     1033.01     61.11 o 
   5   5   5       15.58       16.32     11.46 o 
   6   5   5      459.72      474.32     46.88 o 
   7   5   5      274.22      307.99     39.93 o 
   8   5   5      322.81      267.37     39.93 o 
   9   5   5       18.81       10.07     18.75 o 
 -13   6   5        2.25        8.68     16.32 o 
 -12   6   5       26.80       23.96     16.67 o 
 -11   6   5       64.06       45.49     19.44 o 
 -10   6   5      375.35      464.20     31.42 o 
  -9   6   5       88.70       72.25     12.76 o 
  -8   6   5        8.12        5.61      6.34 o 
  -7   6   5       64.77       56.31     10.19 o 
  -6   6   5        2.08        3.82      9.03 o 
  -5   6   5     2191.94     2187.84     52.24 o 
  -4   6   5      208.04      242.51     15.86 o 
  -3   6   5      375.21      368.25     27.60 o 
  -2   6   5      355.91      409.89     26.39 o 
  -1   6   5       59.04       94.39     11.22 o 
   0   6   5      233.62      184.98     16.07 o 
   1   6   5       74.75       60.19      9.78 o 
   2   6   5       45.43       67.02     15.63 o 
   3   6   5      350.53      336.43     27.26 o 
   4   6   5      137.63      140.28     24.31 o 
   5   6   5     1124.77     1236.49     73.61 o 
   6   6   5      621.37      650.01     57.29 o 
   7   6   5        2.53        1.74     13.54 o 
   8   6   5        3.67       -1.74     15.63 o 
 -13   7   5      181.87      120.14     28.13 o 
 -12   7   5      843.29      854.88     62.50 o 
 -11   7   5      282.52      280.21     37.50 o 
 -10   7   5      199.51      216.30     32.47 o 
  -9   7   5       61.37       57.91     12.26 o 
  -8   7   5      732.10      726.34     34.31 o 
  -7   7   5       22.48       18.40     11.46 o 
  -6   7   5     1485.57     1444.45     50.28 o 
  -5   7   5       67.69       75.38      7.39 o 
  -4   7   5     6137.52     6370.52    136.56 o 
  -3   7   5      457.60      501.42     24.07 o 
  -2   7   5        6.37        6.28      4.99 o 
  -1   7   5      165.57      149.01     14.63 o 
   0   7   5      539.23      513.07     33.33 o 
   1   7   5      117.78      137.49     15.13 o 
   2   7   5       70.54       70.14     17.36 o 
   3   7   5       47.40       39.93     14.58 o 
   4   7   5      815.25      798.98     56.25 o 
   5   7   5      136.50      157.30     29.51 o 
   6   7   5      432.03      415.98     48.96 o 
   7   7   5       11.31        5.21     16.32 o 
   8   7   5      128.79      185.77     37.50 o 
 -13   8   5        4.29        1.39     17.01 o 
 -12   8   5      720.26      552.44     55.21 o 
 -11   8   5      190.98      191.81     22.63 o 
 -10   8   5       17.21        3.13      8.69 o 
  -9   8   5      338.76      416.95     55.04 o 
  -8   8   5     4425.57     4643.55    134.74 o 
  -7   8   5       19.40        1.04     10.76 o 
  -6   8   5       21.64       28.68      9.38 o 
  -5   8   5     1283.38     1276.40     43.88 o 
  -4   8   5     2001.90     2063.75     76.74 o 
  -3   8   5     1755.87     1691.12     57.26 o 
  -2   8   5      196.67      187.26     26.91 o 
  -1   8   5      430.28      421.41     25.75 o 
   0   8   5        0.68       -4.34      5.40 o 
   1   8   5      688.10      649.26     31.65 o 
   2   8   5      142.29      141.14     16.56 o 
   3   8   5        0.24        7.64     12.15 o 
   4   8   5      569.14      508.34     51.04 o 
   5   8   5      278.82      380.56     47.22 o 
   6   8   5      119.62      141.67     30.90 o 
   7   8   5        5.05        6.60     14.93 o 
 -13   9   5      103.05      108.34     29.17 o 
 -12   9   5       48.60       -0.35     16.32 o 
 -11   9   5      616.00      636.64     40.45 o 
 -10   9   5      397.00      405.72     31.04 o 
  -9   9   5      159.79      142.58     18.33 o 
  -8   9   5     2147.50     2125.74    107.64 o 
  -7   9   5     1347.47     1248.29     72.92 o 
  -6   9   5       88.62       52.78     17.01 o 
  -5   9   5      159.62      156.35     15.02 o 
  -4   9   5      411.74      400.65    124.66 o 
  -3   9   5      791.39      681.62     33.16 o 
  -2   9   5     1523.04     1515.35     54.84 o 
  -1   9   5      180.69      179.67     21.01 o 
   0   9   5     3263.30     3044.48     95.38 o 
   1   9   5      150.87      151.81     17.67 o 
   2   9   5       39.33       39.58     15.97 o 
   3   9   5      845.31      855.23     60.42 o 
   4   9   5      195.67      211.12     34.38 o 
   5   9   5      520.92      474.32     53.47 o 
   6   9   5       56.60       48.26     22.22 o 
 -13  10   5      263.79      239.24     40.28 o 
 -12  10   5      127.31      103.47     26.04 o 
 -11  10   5      210.13      262.66     42.88 o 
 -10  10   5      228.99      193.75     32.64 o 
  -9  10   5      467.05      510.43     51.39 o 
  -8  10   5       19.37       11.11     14.93 o 
  -7  10   5      141.52      181.95     30.56 o 
  -6  10   5      656.52      718.42     57.99 o 
  -5  10   5        0.07       10.40      6.92 o 
  -4  10   5      249.14      154.52     25.70 o 
  -3  10   5      684.07      611.89     47.05 o 
  -2  10   5       93.61       97.10     14.57 o 
  -1  10   5       86.48       90.80     14.18 o 
   0  10   5        4.73        3.74      7.56 o 
   1  10   5      122.05       85.13     22.92 o 
   2  10   5       22.61       33.68     17.71 o 
   3  10   5       20.72       30.90     17.01 o 
   4  10   5      185.66      259.03     39.24 o 
   5  10   5        0.27       30.56     19.44 o 
 -11  11   5        9.39       -4.86     14.24 o 
 -10  11   5      669.67      783.70     66.32 o 
  -9  11   5     1383.35     1413.23     86.81 o 
  -8  11   5       18.85       37.50     18.40 o 
  -7  11   5      837.05      899.33     63.20 o 
  -6  11   5      538.30      650.36     55.56 o 
  -5  11   5      193.00      187.16     30.21 o 
  -4  11   5      446.83      436.76     26.74 o 
  -3  11   5       20.07       19.55      8.69 o 
  -2  11   5     1237.98     1247.63     51.52 o 
  -1  11   5       33.74       23.94     10.77 o 
   0  11   5        5.25        2.51      8.09 o 
   1  11   5        3.90       -1.33      8.22 o 
   2  11   5        9.66       -3.47     13.19 o 
   3  11   5       64.03       67.36     23.96 o 
   4  11   5      330.40      449.32     55.21 o 
 -11  12   5     1062.47     1211.48     81.95 o 
 -10  12   5      281.75      296.19     43.75 o 
  -9  12   5     1355.90     1301.07     82.99 o 
  -8  12   5      217.51      175.00     32.29 o 
  -7  12   5        1.00       -4.51     13.89 o 
  -6  12   5      559.54      664.60     58.68 o 
  -5  12   5      567.98      542.72     53.13 o 
  -4  12   5      215.82      164.25     22.05 o 
  -3  12   5       88.77       78.87     32.12 o 
  -2  12   5       99.46       89.34     12.30 o 
  -1  12   5       41.83       36.23     11.65 o 
   0  12   5      258.47      222.07     24.14 o 
   1  12   5       19.38       14.58     16.67 o 
   2  12   5      167.56      172.92     33.68 o 
   3  12   5       25.56       51.74     23.26 o 
 -11  13   5        0.77       -7.29     18.40 o 
 -10  13   5      764.38      995.51     72.92 o 
  -9  13   5       38.25       24.65     20.49 o 
  -8  13   5      203.37      180.21     34.38 o 
  -7  13   5       62.27       48.26     20.49 o 
  -6  13   5      590.39      547.58     55.90 o 
  -5  13   5      182.12      191.32     34.03 o 
  -4  13   5      668.50      700.04     49.48 o 
  -3  13   5       21.60       23.33     10.92 o 
  -2  13   5      346.11      345.54     41.49 o 
  -1  13   5       93.03      112.64     14.43 o 
   0  13   5      114.98      107.29     27.43 o 
   1  13   5      137.81      165.28     32.99 o 
   2  13   5       28.49       28.13     20.14 o 
 -10  14   5       28.87       60.42     24.31 o 
  -9  14   5      533.36      585.78     62.85 o 
  -8  14   5      302.87      269.45     41.67 o 
  -7  14   5      160.15      193.75     36.81 o 
  -6  14   5       15.04        6.60     15.28 o 
  -5  14   5      517.10      488.90     55.90 o 
  -4  14   5      121.44       99.44     16.52 o 
  -3  14   5      115.57      112.86     18.02 o 
  -2  14   5      264.95      289.06     27.77 o 
  -1  14   5       11.45       22.40     12.03 o 
   0  14   5       16.39        9.72     14.24 o 
   1  14   5      156.64      182.74     24.52 o 
  -9  15   5       14.29       13.54     20.83 o 
  -8  15   5      194.53      218.06     39.93 o 
  -7  15   5      168.16      151.74     33.33 o 
  -6  15   5        6.53       17.36     18.06 o 
  -5  15   5        7.78        7.29     18.06 o 
  -4  15   5       23.79       39.90     13.48 o 
  -3  15   5       16.15       25.52     12.77 o 
  -2  15   5      114.82      109.13     19.13 o 
  -1  15   5        1.16        3.82     14.24 o 
   0 -15   6       58.31       34.38     20.14 o 
   1 -15   6      126.52      144.10     31.95 o 
   2 -15   6        0.88        3.47     14.93 o 
   3 -15   6      478.80      499.32     54.86 o 
   4 -15   6        4.01       -4.86     14.93 o 
   5 -15   6       21.84      -13.89     15.63 o 
   6 -15   6      169.23      170.49     32.99 o 
  -2 -14   6        3.21        9.38     14.93 o 
  -1 -14   6      320.45      254.87     38.54 o 
   0 -14   6      122.40      122.22     29.17 o 
   1 -14   6       10.16        4.51     13.54 o 
   2 -14   6       70.22       52.43     20.49 o 
   3 -14   6       10.17        4.51     14.58 o 
   4 -14   6      196.27      206.60     34.38 o 
   5 -14   6       56.97       21.53     17.71 o 
   6 -14   6        4.92        5.21     14.93 o 
   7 -14   6      190.91      204.52     36.46 o 
   8 -14   6        8.57       21.18     19.79 o 
  -4 -13   6        2.63        5.56     16.67 o 
  -3 -13   6       15.66        7.99     14.24 o 
  -2 -13   6      182.39      210.07     32.99 o 
  -1 -13   6       57.49       60.77     20.49 o 
   0 -13   6      895.93      984.74     64.58 o 
   1 -13   6      179.77      144.10     28.13 o 
   2 -13   6       60.43       63.89     20.83 o 
   3 -13   6        5.08       22.92     13.54 o 
   4 -13   6      170.51      104.52     25.35 o 
   5 -13   6      259.72      240.63     35.76 o 
   6 -13   6      420.94      447.58     48.96 o 
   7 -13   6      126.45      114.24     26.39 o 
   8 -13   6      282.45      260.42     40.63 o 
   9 -13   6        7.25       13.19     18.75 o 
  -5 -12   6       41.87       83.34     23.61 o 
  -4 -12   6      156.47      135.77     27.08 o 
  -3 -12   6       34.18       15.63     14.93 o 
  -2 -12   6      134.88      108.34     23.26 o 
  -1 -12   6      148.96      112.85     23.96 o 
   0 -12   6      302.68      294.45     36.11 o 
   1 -12   6      545.91      500.36     46.88 o 
   2 -12   6      642.56      629.87     52.43 o 
   3 -12   6       10.04       17.71     13.54 o 
   4 -12   6      384.21      459.04     45.83 o 
   5 -12   6        0.08       21.18     14.24 o 
   6 -12   6      135.09      102.43     23.61 o 
   7 -12   6       41.25       23.61     18.06 o 
   8 -12   6      305.83      401.40     47.22 o 
   9 -12   6      751.15      753.49     64.24 o 
  -6 -11   6        1.80      -14.93     13.19 o 
  -5 -11   6       89.21      134.03     27.43 o 
  -4 -11   6       70.85       59.38     18.75 o 
  -3 -11   6      763.97      802.80     54.86 o 
  -2 -11   6       37.96       42.01     15.63 o 
  -1 -11   6      126.16       48.26     16.32 o 
   0 -11   6      880.48      787.52     52.43 o 
   1 -11   6     1303.45     1333.36     73.96 o 
   2 -11   6      331.11      341.33     37.85 o 
   3 -11   6      902.69      901.41     57.99 o 
   4 -11   6      159.68      154.52     26.04 o 
   5 -11   6      248.66      232.64     32.29 o 
   6 -11   6      148.80      193.75     30.90 o 
   7 -11   6      113.05       66.32     20.49 o 
   8 -11   6        6.76       -8.33     13.54 o 
   9 -11   6     1098.86     1131.62     73.61 o 
  10 -11   6     1289.95     1425.83     62.44 o 
  -7 -10   6        2.90       18.06     17.36 o 
  -6 -10   6      143.56      146.53     27.43 o 
  -5 -10   6        3.49       14.58     14.24 o 
  -4 -10   6       47.99       45.49     16.32 o 
  -3 -10   6        1.27      -13.54      9.03 o 
  -2 -10   6      593.96      540.29     43.40 o 
  -1 -10   6      183.75      205.21     27.43 o 
   0 -10   6       54.14       59.03     16.32 o 
   1 -10   6     1733.59     1838.58     90.28 o 
   2 -10   6      228.24      220.84     29.17 o 
   3 -10   6       55.43       52.08     16.67 o 
   4 -10   6     2348.55     2337.20    109.72 o 
   5 -10   6      263.30      238.20     31.60 o 
   6 -10   6       46.45       41.32     16.32 o 
   7 -10   6       28.24       33.68     16.32 o 
   8 -10   6       28.89       51.03     18.40 o 
   9 -10   6        0.48        3.01      9.55 o 
  10 -10   6      153.12      174.21     23.18 o 
  -8  -9   6       22.05        3.13     17.71 o 
  -7  -9   6      525.67      509.73     53.47 o 
  -6  -9   6      267.84      274.70     25.43 o 
  -5  -9   6      362.02      406.95     39.58 o 
  -4  -9   6      368.88      420.84     39.58 o 
  -3  -9   6       28.18       53.82     15.97 o 
  -2  -9   6      897.00      893.07     52.43 o 
  -1  -9   6        1.86        8.68      8.68 o 
   0  -9   6        1.74       -1.74      8.68 o 
   1  -9   6      367.39      352.79     34.38 o 
   2  -9   6      550.01      442.37     38.89 o 
   3  -9   6       64.23       75.70     17.36 o 
   4  -9   6      647.86      608.35     43.40 o 
   5  -9   6       79.96       58.68     16.67 o 
   6  -9   6        4.83       15.63     13.19 o 
   7  -9   6       74.08       71.53     13.99 o 
   8  -9   6       58.13       46.09     12.70 o 
   9  -9   6       25.30       25.50     11.37 o 
  10  -9   6      343.83      359.90     48.26 o 
  11  -9   6      182.33      204.87     37.85 o 
  -9  -8   6       44.69       78.13     26.39 o 
  -8  -8   6       82.41      122.57     29.17 o 
  -7  -8   6      894.27      902.45     63.89 o 
  -6  -8   6      704.89      745.96     36.43 o 
  -5  -8   6      419.33      452.44     38.54 o 
  -4  -8   6        5.55        0.69      9.38 o 
  -3  -8   6       70.52       69.45     16.32 o 
  -2  -8   6      354.53      412.51     34.03 o 
  -1  -8   6      969.61      932.31     51.74 o 
   0  -8   6      826.74      760.78     46.18 o 
   1  -8   6        5.81       12.15      9.72 o 
   2  -8   6      454.96      380.22     34.72 o 
   3  -8   6       15.50       11.81      9.38 o 
   4  -8   6      354.76      407.30     37.85 o 
   5  -8   6     4132.45     4235.16    174.31 o 
   6  -8   6     1162.40     1059.05     63.20 o 
   7  -8   6      111.10      121.13     16.86 o 
   8  -8   6     1049.77     1096.73     48.37 o 
   9  -8   6       34.32       30.30     11.17 o 
  10  -8   6       11.58       30.81     11.40 o 
  11  -8   6       88.63      156.60     32.64 o 
  -9  -7   6       14.79       16.32     18.06 o 
  -8  -7   6      226.99      244.80     37.85 o 
  -7  -7   6      481.78      481.26     48.61 o 
  -6  -7   6      845.55      858.48     58.86 o 
  -5  -7   6      591.30      569.03     30.00 o 
  -4  -7   6       63.62       78.82     16.32 o 
  -3  -7   6     1680.95     1513.92     71.53 o 
  -2  -7   6       11.07       -1.74      5.90 o 
  -1  -7   6       20.07       25.00     11.11 o 
   0  -7   6      729.79      699.67     42.36 o 
   1  -7   6     1225.86     1173.98     60.42 o 
   2  -7   6       20.70       27.78     11.46 o 
   3  -7   6     1309.65     1254.19     65.28 o 
   4  -7   6     1039.74     1048.29     59.03 o 
   5  -7   6     1560.41     1492.74     76.74 o 
   6  -7   6       86.71       81.76     13.23 o 
   7  -7   6      100.72       81.20     22.22 o 
   8  -7   6       15.64       31.20     10.43 o 
   9  -7   6      269.19      331.57     50.17 o 
  10  -7   6      114.34      111.03     24.48 o 
  11  -7   6       49.81       48.96     22.92 o 
 -10  -6   6      168.13      113.20     28.82 o 
  -9  -6   6        2.52        1.74     15.63 o 
  -8  -6   6        0.02        7.99     13.19 o 
  -7  -6   6      297.64      316.33     38.54 o 
  -6  -6   6       21.93       24.23      8.47 o 
  -5  -6   6     5950.49     5890.73    190.98 o 
  -4  -6   6     1993.98     1910.46     84.38 o 
  -3  -6   6      160.02      175.00     20.14 o 
  -2  -6   6      351.51      296.88     26.04 o 
  -1  -6   6      567.54      566.33     35.07 o 
   0  -6   6      258.29      247.57     25.00 o 
   1  -6   6      807.90      767.03     43.75 o 
   2  -6   6      289.30      288.20     27.78 o 
   3  -6   6      601.24      548.97     37.50 o 
   4  -6   6     1838.55     1805.94     85.42 o 
   5  -6   6     1169.94     1026.89     41.24 o 
   6  -6   6      690.30      683.19     33.01 o 
   7  -6   6      215.92      179.82     19.02 o 
   8  -6   6      335.23      343.29     43.06 o 
   9  -6   6       25.14        9.95      9.70 o 
  10  -6   6     1219.02     1208.26     54.52 o 
  11  -6   6      301.22      318.76     45.83 o 
 -10  -5   6        3.36      -22.22     11.11 o 
  -9  -5   6      193.53      148.27     29.17 o 
  -8  -5   6      341.03      385.43     42.36 o 
  -7  -5   6       13.08       26.39     13.54 o 
  -6  -5   6     1253.18     1190.77     44.35 o 
  -5  -5   6     4407.57     4300.35    120.99 o 
  -4  -5   6      356.43      302.29     45.14 o 
  -3  -5   6     1866.73     1772.61     76.39 o 
  -2  -5   6       18.43       28.47      9.38 o 
  -1  -5   6        9.66        3.47      5.90 o 
   0  -5   6      176.09      187.50     21.18 o 
   1  -5   6        9.37       26.04      9.03 o 
   2  -5   6     3120.00     3183.75    129.17 o 
   3  -5   6       50.70       40.28     11.81 o 
   4  -5   6       27.35       22.92     10.42 o 
   5  -5   6      314.58      337.19     23.45 o 
   6  -5   6     1687.20     1582.52     56.47 o 
   7  -5   6       43.17       45.33     17.01 o 
   8  -5   6       49.82       34.80     10.43 o 
   9  -5   6     1068.20     1065.08     86.29 o 
  10  -5   6      279.36      307.40     28.32 o 
  11  -5   6       16.41       46.53     20.83 o 
 -11  -4   6       69.55      106.60     28.13 o 
  -9  -4   6      262.53      345.15     41.67 o 
  -8  -4   6        1.60       11.11     12.15 o 
  -7  -4   6      538.23      627.10     49.65 o 
  -6  -4   6       80.80       88.48     20.66 o 
  -5  -4   6       62.33       69.34     10.26 o 
  -4  -4   6        1.57        0.34      4.67 o 
  -3  -4   6        5.62       -2.81      3.59 o 
  -2  -4   6       10.38        7.80      4.50 o 
  -1  -4   6      106.19       96.77     10.43 o 
   0  -4   6     1434.76     1303.85     60.07 o 
   1  -4   6       48.17       46.18     11.46 o 
   2  -4   6     1246.68     1535.45     70.83 o 
   3  -4   6      961.72      993.19     34.15 o 
   4  -4   6      188.86      186.52     16.56 o 
   5  -4   6      226.42      252.65     34.20 o 
   6  -4   6       22.46       17.82      7.71 o 
   7  -4   6     2080.66     1985.62     68.11 o 
   8  -4   6        3.90        1.91      7.37 o 
   9  -4   6        0.34        2.08      7.41 o 
  10  -4   6     1040.33      987.76     51.91 o 
  11  -4   6       98.65      106.60     28.13 o 
 -11  -3   6      302.59      390.63     48.61 o 
 -10  -3   6      413.57      378.13     44.10 o 
  -9  -3   6      341.81      320.49     38.89 o 
  -8  -3   6       25.27       61.81     19.10 o 
  -7  -3   6      511.32      486.47     42.71 o 
  -6  -3   6      653.86      630.37     26.77 o 
  -5  -3   6     2522.36     2512.10     73.66 o 
  -4  -3   6      133.17      130.82     26.56 o 
  -3  -3   6       41.91       46.66      7.41 o 
  -2  -3   6      792.50      839.41     30.30 o 
  -1  -3   6      200.71      269.95     23.61 o 
   0  -3   6      212.76      193.10     13.37 o 
   1  -3   6     2106.36     2150.39     90.28 o 
   2  -3   6        2.01        4.64      3.91 o 
   3  -3   6     1922.91     1882.02     55.91 o 
   4  -3   6       12.91        4.56      4.78 o 
   5  -3   6      168.83      170.39     16.32 o 
   6  -3   6     1543.22     1493.25     59.90 o 
   7  -3   6        6.78        1.19      6.48 o 
   8  -3   6       34.74       39.60     10.82 o 
   9  -3   6      114.96      100.15     16.07 o 
  10  -3   6       22.30        3.41      9.57 o 
  11  -3   6      366.94      489.25     54.86 o 
 -12  -2   6       54.55       62.85     22.92 o 
 -11  -2   6     1306.20     1186.14     77.09 o 
 -10  -2   6     1617.12     1756.98     94.45 o 
  -9  -2   6      164.51      145.49     26.74 o 
  -8  -2   6     1178.33     1167.04     67.71 o 
  -7  -2   6     1073.19     1060.79     61.46 o 
  -6  -2   6      204.63      206.34     27.60 o 
  -5  -2   6      462.36      444.77     19.49 o 
  -4  -2   6      931.58      889.25     31.28 o 
  -3  -2   6     3512.59     3607.11     98.61 o 
  -2  -2   6       41.32       44.60      6.48 o 
  -1  -2   6        0.57       12.01      7.47 o 
   0  -2   6     2720.95     2732.58     76.36 o 
   1  -2   6      751.24      781.21     28.05 o 
   2  -2   6     3022.02     2999.15     83.43 o 
   3  -2   6     1872.06     2085.81     81.25 o 
   4  -2   6      424.54      397.50     42.71 o 
   5  -2   6      291.51      280.63     20.62 o 
   6  -2   6        1.00        1.93     11.81 o 
   7  -2   6       24.27       31.62      9.43 o 
   8  -2   6       40.16       40.71     10.52 o 
   9  -2   6      388.45      345.25     28.43 o 
  10  -2   6      522.90      564.00     40.97 o 
  11  -2   6       69.21       77.43     25.35 o 
 -12  -1   6      123.91      123.27     31.25 o 
 -11  -1   6      440.83      476.40     52.43 o 
 -10  -1   6     1746.07     1722.79     65.53 o 
  -9  -1   6      949.17      850.71     56.25 o 
  -8  -1   6      290.81      264.24     31.95 o 
  -7  -1   6        5.30        5.21      9.72 o 
  -6  -1   6      571.29      559.04     39.58 o 
  -5  -1   6      128.29      151.47     10.77 o 
  -4  -1   6      166.71      137.06     10.31 o 
  -3  -1   6       91.25       84.57     11.63 o 
  -2  -1   6        0.62        3.96      5.38 o 
  -1  -1   6       48.54       55.92     10.76 o 
   0  -1   6        9.94        0.69      4.86 o 
   1  -1   6     3251.19     3541.79     96.25 o 
   2  -1   6     1680.65     1836.15     63.02 o 
   3  -1   6     1750.36     1563.91     46.47 o 
   4  -1   6       13.40       -7.51      3.75 o 
   5  -1   6      521.43      603.68     30.21 o 
   6  -1   6       78.71      107.59     14.04 o 
   7  -1   6      295.47      257.84     31.08 o 
   8  -1   6        0.09        6.07      7.46 o 
   9  -1   6      114.62      125.77     29.17 o 
  10  -1   6      179.75      182.19     31.77 o 
  11  -1   6       24.43       84.72     25.70 o 
 -12   0   6       11.58       12.50     15.28 o 
 -11   0   6       67.79       36.11     18.40 o 
 -10   0   6      371.45      391.77     29.93 o 
  -9   0   6      224.83      212.50     30.21 o 
  -8   0   6      820.33      888.56     55.56 o 
  -7   0   6       93.65      110.07     19.79 o 
  -6   0   6      423.52      470.15     34.38 o 
  -5   0   6     1931.62     1972.35     79.34 o 
  -4   0   6      920.66      997.90     32.11 o 
  -3   0   6       75.96      118.62     10.94 o 
  -2   0   6      222.32      223.83     12.85 o 
  -1   0   6       84.03       82.41     12.15 o 
   0   0   6      681.15      743.07     38.20 o 
   1   0   6       57.69       84.23     19.10 o 
   2   0   6      238.75      210.18     13.72 o 
   3   0   6      498.19      503.63     22.98 o 
   4   0   6     3605.92     3413.21     97.46 o 
   5   0   6      229.90      203.99     50.35 o 
   6   0   6       39.20       32.05     11.98 o 
   7   0   6        6.41       19.52      8.58 o 
   8   0   6      275.57      296.99     33.85 o 
   9   0   6        0.04        9.88     12.33 o 
  10   0   6       40.40       58.25     23.79 o 
 -13   1   6        0.55        0.35     15.97 o 
 -12   1   6      636.46      493.76     52.78 o 
 -11   1   6      260.56      191.32     32.29 o 
 -10   1   6      395.07      356.65     37.67 o 
  -9   1   6      476.83      478.48     42.36 o 
  -8   1   6      144.19      102.09     19.79 o 
  -7   1   6      133.52      177.78     24.31 o 
  -6   1   6       14.76       10.07      7.64 o 
  -5   1   6      926.55      949.60     29.29 o 
  -4   1   6     4181.32     4526.77    122.22 o 
  -3   1   6      481.75      493.80     19.09 o 
  -2   1   6      153.55      143.01     10.65 o 
  -1   1   6      164.39      166.67     12.00 o 
   0   1   6     1079.68     1069.12     50.35 o 
   1   1   6      511.26      506.29     33.16 o 
   2   1   6       49.48       78.42      8.68 o 
   3   1   6      349.04      314.77     18.98 o 
   4   1   6      208.59      192.49     16.22 o 
   5   1   6     2752.27     2715.46     82.57 o 
   6   1   6        9.54       10.01      7.35 o 
   7   1   6      186.80      198.66     20.13 o 
   8   1   6       77.52       87.34     15.46 o 
   9   1   6        5.38       11.34      9.68 o 
  10   1   6        1.34       12.67     10.56 o 
 -13   2   6      901.70      739.25     67.71 o 
 -12   2   6      455.16      450.01     50.70 o 
 -11   2   6      584.28      602.44     55.21 o 
 -10   2   6       70.54       79.24     14.35 o 
  -9   2   6        0.01       -4.86     10.42 o 
  -8   2   6       10.14        2.78      9.38 o 
  -7   2   6      169.71      138.54     22.22 o 
  -6   2   6      624.12      574.32     38.89 o 
  -5   2   6      173.96      181.95     23.26 o 
  -4   2   6      414.28      390.02     38.54 o 
  -3   2   6      243.59      249.49     12.99 o 
  -2   2   6     2669.45     2766.68     77.04 o 
  -1   2   6      117.22       78.78      8.80 o 
   0   2   6     4588.27     4795.24    178.13 o 
   1   2   6      696.64      686.44     26.22 o 
   2   2   6      176.05      129.84     11.63 o 
   3   2   6       43.78       44.12      7.83 o 
   4   2   6      106.32       90.62     11.41 o 
   5   2   6      150.25      156.60     25.87 o 
   6   2   6        4.28        8.14     10.59 o 
   7   2   6      477.22      479.87     30.60 o 
   8   2   6       21.60       11.82     16.15 o 
   9   2   6       38.03       31.25     18.75 o 
  10   2   6        5.15        7.64     17.71 o 
 -13   3   6       15.21        5.56     14.58 o 
 -12   3   6      308.21      347.23     43.40 o 
 -11   3   6      153.01      109.03     24.65 o 
 -10   3   6      137.24      137.82     27.60 o 
  -9   3   6        0.43        3.41      6.99 o 
  -8   3   6        0.19        2.78      9.03 o 
  -7   3   6       19.76       15.97     10.76 o 
  -6   3   6      230.60      296.88     30.56 o 
  -5   3   6      630.16      627.79     40.63 o 
  -4   3   6        3.47        6.73      3.45 o 
  -3   3   6       44.49       24.76      5.40 o 
  -2   3   6     2031.53     2110.45     61.79 o 
  -1   3   6       77.62      108.42     10.85 o 
   0   3   6      103.62       84.03     13.54 o 
   1   3   6       96.65       80.47      9.68 o 
   2   3   6       18.07        5.38      7.81 o 
   3   3   6      599.36      627.89     26.67 o 
   4   3   6     1278.01     1348.29     47.26 o 
   5   3   6        0.20        1.48      8.16 o 
   6   3   6      202.53      215.02     20.41 o 
   7   3   6       68.41       88.89     21.88 o 
   8   3   6        9.50       -9.72     11.11 o 
   9   3   6       24.25       34.03     17.71 o 
 -13   4   6      296.01      281.26     41.67 o 
 -12   4   6      333.28      309.73     41.67 o 
 -11   4   6      242.12      276.25     25.78 o 
 -10   4   6      823.83      821.79     39.65 o 
  -9   4   6       90.75      121.70     16.57 o 
  -8   4   6       49.57       46.18     15.97 o 
  -7   4   6      647.73      736.13     48.96 o 
  -6   4   6      223.34      224.66     27.78 o 
  -5   4   6      478.86      510.77     37.15 o 
  -4   4   6     1216.10     1093.65     35.78 o 
  -3   4   6      512.05      437.80     19.45 o 
  -2   4   6     8630.07     8665.42    223.16 o 
  -1   4   6      220.21      189.72     14.29 o 
   0   4   6       18.85       59.44      8.69 o 
   1   4   6      150.53      119.37     19.10 o 
   2   4   6     1592.33     1434.11     47.86 o 
   3   4   6      110.41      116.70     18.23 o 
   4   4   6     1540.95     1545.52     79.86 o 
   5   4   6      125.02      202.78     30.21 o 
   6   4   6     1317.92     1364.27     78.82 o 
   7   4   6      355.43      365.98     43.40 o 
   8   4   6        3.96       -6.25     12.85 o 
   9   4   6      631.76      637.86     62.50 o 
 -13   5   6        3.84       -1.74     14.24 o 
 -12   5   6      772.29      812.52     66.32 o 
 -11   5   6       11.39       17.58     10.30 o 
 -10   5   6      587.90      633.05     36.95 o 
  -9   5   6       22.21       21.30     10.42 o 
  -8   5   6        3.29       -3.21      5.98 o 
  -7   5   6      239.99      221.88     30.21 o 
  -6   5   6      716.75      667.72     45.49 o 
  -5   5   6       38.12       34.38     12.85 o 
  -4   5   6      312.35      280.13     15.72 o 
  -3   5   6       20.04        5.82     11.28 o 
  -2   5   6     1416.24     1250.61     42.37 o 
  -1   5   6      688.19      611.35     32.29 o 
   0   5   6      325.10      289.37     18.90 o 
   1   5   6        0.49        2.08      4.24 o 
   2   5   6        4.16        2.03      6.77 o 
   3   5   6     1850.54     1987.20     95.49 o 
   4   5   6      413.81      459.04     43.40 o 
   5   5   6     1050.43     1002.80     63.54 o 
   6   5   6      858.01      998.98     66.67 o 
   7   5   6      749.48      711.13     61.81 o 
   8   5   6       65.37       83.34     25.00 o 
 -13   6   6       60.03       57.29     22.92 o 
 -12   6   6      209.27      205.91     34.03 o 
 -11   6   6      390.39      408.49     31.40 o 
 -10   6   6      244.75      247.82     35.24 o 
  -9   6   6      190.88      166.75     19.13 o 
  -8   6   6       62.05       41.12     10.09 o 
  -7   6   6        0.80       -2.83      5.24 o 
  -6   6   6      155.82      180.56     26.39 o 
  -5   6   6      577.79      684.04     45.49 o 
  -4   6   6      295.57      267.65     17.33 o 
  -3   6   6       81.07       64.31      9.43 o 
  -2   6   6      630.09      517.96     26.39 o 
  -1   6   6      837.35      728.97     30.64 o 
   0   6   6      593.03      527.79     25.29 o 
   1   6   6       96.81       68.40     15.63 o 
   2   6   6     2731.38     2649.78     81.95 o 
   3   6   6        9.65        9.03     10.42 o 
   4   6   6      230.56      264.24     33.68 o 
   5   6   6      363.79      444.80     46.53 o 
   6   6   6       79.03       70.49     21.53 o 
   7   6   6      148.13      169.45     33.33 o 
   8   6   6      292.94      278.83     44.79 o 
 -13   7   6       24.45       47.92     22.57 o 
 -12   7   6        2.61        9.72     13.89 o 
 -11   7   6     1848.09     1759.32     67.27 o 
 -10   7   6      420.67      494.97     33.26 o 
  -9   7   6      196.53      223.91     21.79 o 
  -8   7   6       68.38       58.26     11.49 o 
  -7   7   6      261.67      269.80     34.03 o 
  -6   7   6      360.27      327.92     22.19 o 
  -5   7   6     1166.72     1131.19     41.53 o 
  -4   7   6      712.23      740.69     30.77 o 
  -3   7   6     3276.55     3302.85     96.22 o 
  -2   7   6      560.68      512.16     25.99 o 
  -1   7   6      346.78      355.27     34.55 o 
   0   7   6      647.15      580.40     28.21 o 
   1   7   6      177.10      194.29     42.71 o 
   2   7   6     1080.38     1106.27     64.93 o 
   3   7   6       48.88       98.61     22.57 o 
   4   7   6      477.54      426.75     45.49 o 
   5   7   6      261.51      229.17     36.46 o 
   6   7   6       84.95       87.15     25.35 o 
   7   7   6      244.30      311.47     45.49 o 
 -13   8   6      412.74      409.73     50.70 o 
 -12   8   6      137.61      175.35     31.95 o 
 -11   8   6       73.94       71.97     14.84 o 
 -10   8   6      790.75      854.77     41.60 o 
  -9   8   6      976.91      988.87     44.03 o 
  -8   8   6      929.86      965.99     62.85 o 
  -7   8   6     1430.79     1467.07     53.53 o 
  -6   8   6     1110.00     1029.54     63.54 o 
  -5   8   6      774.58      790.99     53.47 o 
  -4   8   6     3784.90     3680.30    110.07 o 
  -3   8   6      632.38      559.41     30.56 o 
  -2   8   6      740.29      674.93     69.10 o 
  -1   8   6        4.22        4.16      7.64 o 
   0   8   6       75.91       72.94     11.91 o 
   1   8   6      439.10      483.99     31.08 o 
   2   8   6      875.78      983.70     62.85 o 
   3   8   6      317.15      297.58     39.24 o 
   4   8   6       54.78      108.34     26.39 o 
   5   8   6      248.11      218.75     37.85 o 
   6   8   6      307.01      340.98     47.92 o 
 -13   9   6      209.71      314.94     45.49 o 
 -12   9   6      253.30      211.46     34.72 o 
 -11   9   6      529.79      621.94     39.63 o 
 -10   9   6       29.52       24.28     11.47 o 
  -9   9   6      219.19      191.67     32.29 o 
  -8   9   6      190.75      226.74     34.38 o 
  -7   9   6     1322.75     1387.18     80.90 o 
  -6   9   6      690.07      712.17     51.74 o 
  -5   9   6     1585.93     1547.60     85.42 o 
  -4   9   6      100.80       90.87     12.83 o 
  -3   9   6      731.54      728.94     47.40 o 
  -2   9   6     1684.94     1624.04     58.36 o 
  -1   9   6      641.14      619.22     82.47 o 
   0   9   6        0.06       -4.36      6.62 o 
   1   9   6      221.02      171.51     29.69 o 
   2   9   6       32.27       39.37     11.26 o 
   3   9   6        0.01      -12.15     12.15 o 
   4   9   6      668.41      627.10     60.07 o 
   5   9   6       11.95       19.44     19.44 o 
   6   9   6      881.99      999.67     81.25 o 
 -12  10   6       18.31       22.57     18.40 o 
 -11  10   6       47.26       35.07     20.14 o 
 -10  10   6      947.72      959.74     68.06 o 
  -9  10   6      271.59      251.05     37.50 o 
  -8  10   6        0.11        7.29     12.50 o 
  -7  10   6      345.33      398.27     46.18 o 
  -6  10   6      323.42      327.09     40.97 o 
  -5  10   6      435.31      361.12     41.67 o 
  -4  10   6      612.78      527.44     47.92 o 
  -3  10   6      432.37      436.48     53.30 o 
  -2  10   6      708.57      610.75     33.32 o 
  -1  10   6      571.25      539.56     33.37 o 
   0  10   6      206.21      232.45     22.70 o 
   1  10   6      153.91      129.61     17.92 o 
   2  10   6      202.22      172.92     30.90 o 
   3  10   6       53.99       66.67     22.22 o 
   4  10   6        3.52       18.40     17.71 o 
   5  10   6      676.14      586.12     63.54 o 
 -11  11   6      331.00      417.37     52.08 o 
 -10  11   6      136.86      135.77     31.95 o 
  -9  11   6       91.23       75.00     23.96 o 
  -8  11   6      934.29      911.83     66.32 o 
  -7  11   6      538.39      515.64     54.17 o 
  -6  11   6     1115.36     1131.62     73.27 o 
  -5  11   6      230.84      222.57     33.68 o 
  -4  11   6      177.07      155.93     36.81 o 
  -3  11   6      708.47      708.08     36.25 o 
  -2  11   6      337.19      323.24     27.48 o 
  -1  11   6      309.07      259.68     24.91 o 
   0  11   6        0.44        0.84      8.75 o 
   1  11   6        1.89        9.52      9.51 o 
   2  11   6       14.37       13.89     15.97 o 
   3  11   6      197.19      186.46     35.76 o 
   4  11   6        0.01       12.85     18.06 o 
 -11  12   6        0.20       10.76     18.06 o 
 -10  12   6      476.35      556.26     60.77 o 
  -9  12   6       13.51       34.03     20.49 o 
  -8  12   6        0.23       -4.17     14.24 o 
  -7  12   6      662.10      641.68     59.72 o 
  -6  12   6       24.57       25.00     17.01 o 
  -5  12   6      241.72      187.85     32.29 o 
  -4  12   6      198.46      158.14     18.33 o 
  -3  12   6       87.49      101.78     17.71 o 
  -2  12   6      212.43      226.14     24.06 o 
  -1  12   6      118.80       89.07     34.03 o 
   0  12   6      101.57       51.99     13.99 o 
   1  12   6       49.74       97.57     25.35 o 
   2  12   6      134.82      125.70     30.56 o 
   3  12   6       34.38       18.40     20.14 o 
 -11  13   6     1293.87     1421.21     93.40 o 
 -10  13   6        0.01       15.63     18.75 o 
  -9  13   6      664.41      689.25     65.63 o 
  -8  13   6       28.35       62.85     24.31 o 
  -7  13   6      240.21      259.38     40.28 o 
  -6  13   6        5.30        5.56     13.89 o 
  -5  13   6       41.77       86.11     24.31 o 
  -4  13   6       63.09       77.12     14.64 o 
  -3  13   6        3.23       -4.91      8.06 o 
  -2  13   6      412.05      383.09     25.51 o 
  -1  13   6       37.58       47.40     14.24 o 
   0  13   6       28.69       18.17     12.35 o 
   1  13   6        7.02       -9.03     15.28 o 
 -10  14   6     1122.60     1456.63     96.53 o 
  -9  14   6       26.84       24.31     20.49 o 
  -8  14   6      481.39      536.47     60.42 o 
  -7  14   6      412.57      528.83     59.72 o 
  -6  14   6       18.07        6.25     15.97 o 
  -5  14   6       92.19       64.93     23.26 o 
  -4  14   6       21.78       28.07     11.76 o 
  -3  14   6       74.24       87.56     16.67 o 
  -2  14   6        0.55        3.33     10.01 o 
  -1  14   6      670.23      636.96     37.61 o 
   0  14   6      325.66      428.48     54.86 o 
  -8  15   6       78.51      135.07     33.68 o 
  -7  15   6      352.37      320.84     48.96 o 
  -6  15   6       94.57       79.52     26.74 o 
  -5  15   6       49.23       52.43     22.92 o 
  -4  15   6        3.76       13.19     17.01 o 
  -3  15   6      195.64      196.69     29.34 o 
  -2  15   6       37.78       23.05     19.44 o 
   1 -15   7      502.44      512.16     57.64 o 
   2 -15   7      795.21      823.63     70.49 o 
   3 -15   7       56.63      100.00     27.08 o 
   4 -15   7      512.32      476.40     53.82 o 
   5 -15   7       91.48       86.46     26.39 o 
  -2 -14   7      683.44      717.72     62.85 o 
  -1 -14   7       28.17       37.85     19.44 o 
   0 -14   7       76.17       53.47     21.18 o 
   1 -14   7       89.11       81.95     25.35 o 
   2 -14   7      179.51      182.99     33.33 o 
   3 -14   7      203.69      200.70     35.07 o 
   4 -14   7        8.45       20.14     17.36 o 
   5 -14   7      167.44      170.84     32.99 o 
   6 -14   7       82.00       86.46     25.00 o 
   7 -14   7       28.99       37.15     21.88 o 
  -3 -13   7       25.74       26.39     17.36 o 
  -2 -13   7       56.20       50.00     20.14 o 
  -1 -13   7       58.91       84.72     23.61 o 
   0 -13   7       46.84       25.69     15.63 o 
   1 -13   7       82.62       56.95     19.79 o 
   2 -13   7      117.98      146.53     28.47 o 
   3 -13   7     1076.30     1144.47     73.61 o 
   4 -13   7        1.39       14.58     14.93 o 
   5 -13   7       43.57       52.78     20.83 o 
   6 -13   7       71.13       94.79     26.74 o 
   7 -13   7       62.79      102.09     26.39 o 
   8 -13   7      110.56      167.36     34.72 o 
  -5 -12   7      954.53     1071.55     69.45 o 
  -4 -12   7      515.80      430.56     45.49 o 
  -3 -12   7       83.25       96.88     23.61 o 
  -2 -12   7      668.36      643.07     53.47 o 
  -1 -12   7       75.34      103.47     23.96 o 
   0 -12   7     1130.09     1118.43     69.45 o 
   1 -12   7      501.88      472.58     46.88 o 
   2 -12   7       92.70       95.84     23.61 o 
   3 -12   7        6.91      -11.46     10.42 o 
   4 -12   7       99.39      157.30     29.17 o 
   5 -12   7        1.16       -9.03     12.15 o 
   6 -12   7       43.10       41.32     19.10 o 
   7 -12   7      131.75      131.95     29.17 o 
   8 -12   7      632.28      586.47     58.68 o 
   9 -12   7      181.70      208.69     38.20 o 
  -6 -11   7       67.74       99.31     29.17 o 
  -5 -11   7      492.60      503.48     47.57 o 
  -4 -11   7      419.91      396.88     41.67 o 
  -3 -11   7      107.11      103.13     22.92 o 
  -2 -11   7      236.84      269.10     34.38 o 
  -1 -11   7     1209.96     1100.72     65.97 o 
   0 -11   7       47.61       47.92     16.67 o 
   1 -11   7      625.31      521.19     46.88 o 
   2 -11   7     1052.06     1051.76     64.93 o 
   3 -11   7       15.28       -0.69     10.42 o 
   4 -11   7       42.22       31.60     14.58 o 
   5 -11   7       60.43       42.71     17.36 o 
   6 -11   7      128.54       94.45     23.96 o 
   7 -11   7      156.50      190.98     32.64 o 
   8 -11   7      474.93      450.01     50.00 o 
   9 -11   7       18.96       35.76     20.83 o 
  -7 -10   7        0.04       18.06     19.44 o 
  -6 -10   7       10.05        4.81     11.26 o 
  -5 -10   7       54.97      105.21     22.22 o 
  -4 -10   7       71.60      106.25     21.88 o 
  -3 -10   7      350.33      312.16     35.76 o 
  -2 -10   7       50.74       49.31     15.63 o 
  -1 -10   7       82.32       55.90     16.67 o 
   0 -10   7       24.83       15.28     11.11 o 
   1 -10   7       12.38        9.72     11.11 o 
   2 -10   7       77.98       93.40     21.88 o 
   3 -10   7      627.49      654.18     47.57 o 
   4 -10   7       38.97       56.60     17.01 o 
   5 -10   7       38.94       43.40     16.67 o 
   6 -10   7      122.49      144.45     27.78 o 
   7 -10   7      399.01      401.74     45.49 o 
   8 -10   7      264.27      320.49     42.01 o 
   9 -10   7      782.65      852.10     68.06 o 
  10 -10   7      161.72      117.78     24.83 o 
  -8  -9   7       99.83      137.16     32.64 o 
  -7  -9   7      216.78      194.10     34.72 o 
  -6  -9   7      103.93      163.90     20.66 o 
  -5  -9   7        0.68      -13.19      9.72 o 
  -4  -9   7       28.84       32.29     13.19 o 
  -3  -9   7      268.27      293.06     32.64 o 
  -2  -9   7       53.59       65.28     17.01 o 
  -1  -9   7       30.79       44.79     14.58 o 
   0  -9   7        0.10       -6.94      7.99 o 
   1  -9   7      973.05      818.07     52.08 o 
   2  -9   7      322.18      344.45     35.76 o 
   3  -9   7      890.85      845.16     53.47 o 
   4  -9   7      156.52      130.21     23.96 o 
   5  -9   7      364.32      350.70     39.24 o 
   6  -9   7       32.00       36.81     16.67 o 
   7  -9   7      108.97      109.03     24.65 o 
   8  -9   7       55.56       58.68     20.14 o 
   9  -9   7      185.37      198.00     23.94 o 
  10  -9   7      376.29      501.77     78.13 o 
  -8  -8   7      546.67      619.81     61.46 o 
  -7  -8   7       60.47       86.11     23.96 o 
  -6  -8   7      164.67      182.30     25.00 o 
  -5  -8   7      193.64      155.44     28.65 o 
  -4  -8   7      399.49      438.20     36.46 o 
  -3  -8   7       47.27       29.86     11.81 o 
  -2  -8   7       57.76       33.33     12.15 o 
  -1  -8   7       10.74        5.21      9.38 o 
   0  -8   7        5.97        9.72     10.07 o 
   1  -8   7      900.69      917.73     54.17 o 
   2  -8   7      562.05      523.28     42.01 o 
   3  -8   7      245.50      228.48     29.17 o 
   4  -8   7     1344.34     1377.11     74.65 o 
   5  -8   7      394.22      364.59     38.89 o 
   6  -8   7      548.10      511.47     46.88 o 
   7  -8   7      278.44      230.21     33.33 o 
   8  -8   7      190.46      201.61     23.19 o 
   9  -8   7      163.22      132.08     19.26 o 
  10  -8   7       45.84       35.94     12.77 o 
  -9  -7   7      275.27      304.52     45.14 o 
  -8  -7   7       57.80       53.82     21.88 o 
  -7  -7   7     1641.35     1673.65     94.10 o 
  -6  -7   7       77.19       85.54     17.36 o 
  -5  -7   7       48.22       42.61     10.26 o 
  -4  -7   7        6.58        1.17     11.28 o 
  -3  -7   7       65.56       67.71     15.63 o 
  -2  -7   7      217.18      192.37     24.31 o 
  -1  -7   7      213.70      242.37     27.08 o 
   0  -7   7       36.32        0.35      7.64 o 
   1  -7   7       12.75        3.13      7.64 o 
   2  -7   7     1672.00     1569.83     77.09 o 
   3  -7   7     3012.94     2986.87    128.48 o 
   4  -7   7       10.46       -9.72      7.29 o 
   5  -7   7      361.04      315.28     36.11 o 
   6  -7   7       54.68       42.36     15.63 o 
   7  -7   7      668.48      616.06     36.70 o 
   8  -7   7     1550.27     1396.95     56.66 o 
   9  -7   7       33.62       21.65     10.43 o 
  10  -7   7       26.78       29.70     15.97 o 
  11  -7   7      125.58      144.79     32.99 o 
 -10  -6   7      155.27      194.10     37.15 o 
  -9  -6   7      428.04      519.46     55.21 o 
  -8  -6   7       26.05       24.31     17.01 o 
  -7  -6   7      735.08      844.12     60.07 o 
  -6  -6   7        0.82       14.58     12.50 o 
  -5  -6   7      162.24      168.82     16.81 o 
  -4  -6   7     2251.99     2075.59     67.12 o 
  -3  -6   7       80.15       93.05     12.21 o 
  -2  -6   7        1.14       -0.35      6.94 o 
  -1  -6   7        2.55       -0.35      6.94 o 
   0  -6   7      169.00      203.82     23.96 o 
   1  -6   7        8.61       -0.69      5.90 o 
   2  -6   7      332.47      339.24     32.29 o 
   3  -6   7     3939.91     3810.85    155.91 o 
   4  -6   7     1919.79     2026.78     95.84 o 
   5  -6   7      183.82      192.71     27.43 o 
   6  -6   7        0.06       -8.05      5.98 o 
   7  -6   7      473.58      440.06     30.44 o 
   8  -6   7      481.35      448.44     32.14 o 
   9  -6   7      310.67      365.41     30.75 o 
  10  -6   7       68.96       61.53     15.01 o 
  11  -6   7        1.26       -0.32     11.22 o 
 -10  -5   7      213.96      275.01     42.01 o 
  -9  -5   7        0.20       23.26     18.75 o 
  -8  -5   7      146.15      188.89     32.99 o 
  -7  -5   7       17.29       21.18     14.58 o 
  -6  -5   7      978.18     1102.11     66.67 o 
  -5  -5   7     1147.84     1119.73     42.00 o 
  -4  -5   7      803.49      766.27     31.88 o 
  -3  -5   7      330.05      353.99     21.40 o 
  -2  -5   7      105.88       83.73     10.67 o 
  -1  -5   7      829.52      748.71     30.19 o 
   0  -5   7      190.80      204.87     22.92 o 
   1  -5   7      826.86      859.39     47.92 o 
   2  -5   7     5394.41     5699.08    217.37 o 
   3  -5   7     1830.74     1704.25     54.52 o 
   4  -5   7     2778.85     2737.91    119.45 o 
   5  -5   7     2749.89     2676.45    119.45 o 
   6  -5   7      107.17      103.37     18.40 o 
   7  -5   7      618.09      502.36     32.14 o 
   8  -5   7      657.52      630.92     37.41 o 
   9  -5   7       76.00       47.39     13.12 o 
  10  -5   7      716.04      791.04     43.55 o 
  11  -5   7      677.05      738.43     45.83 o 
 -11  -4   7      125.66      145.49     33.68 o 
 -10  -4   7       83.39       84.38     26.39 o 
  -9  -4   7      320.65      309.03     40.97 o 
  -8  -4   7      167.31      226.39     33.68 o 
  -7  -4   7      384.75      417.37     42.36 o 
  -6  -4   7      796.80      868.77     55.90 o 
  -5  -4   7       71.10       69.97     10.35 o 
  -4  -4   7      141.42      145.37     13.93 o 
  -3  -4   7       25.16       29.38      7.01 o 
  -2  -4   7        4.89        7.41      4.84 o 
  -1  -4   7      302.38      313.70     18.66 o 
   0  -4   7      782.66      743.38     29.21 o 
   1  -4   7      406.39      401.40     31.60 o 
   2  -4   7      485.24      465.13     26.04 o 
   3  -4   7      479.62      528.44     23.03 o 
   4  -4   7      370.22      360.77     34.38 o 
   5  -4   7      932.38      923.14     62.67 o 
   6  -4   7     1765.31     1619.40     58.56 o 
   7  -4   7        6.60        8.44      7.91 o 
   8  -4   7        5.20        3.16      8.09 o 
   9  -4   7      333.40      346.56     36.46 o 
  10  -4   7        0.00        0.14      9.19 o 
  11  -4   7      306.02      283.36     95.14 o 
 -11  -3   7       14.14       30.90     19.79 o 
 -10  -3   7       74.89       86.11     25.35 o 
  -9  -3   7      254.21      296.53     38.89 o 
  -8  -3   7       52.04       59.38     18.75 o 
  -7  -3   7      139.12      138.20     24.65 o 
  -6  -3   7      396.64      422.93     39.93 o 
  -5  -3   7      194.08      168.77     34.20 o 
  -4  -3   7     1242.21     1208.37     52.78 o 
  -3  -3   7      794.91      761.36     29.61 o 
  -2  -3   7      124.14      159.77     13.34 o 
  -1  -3   7       25.90       38.10      7.22 o 
   0  -3   7      699.46      683.26     27.12 o 
   1  -3   7      628.71      590.99     36.46 o 
   2  -3   7      439.47      374.35     19.97 o 
   3  -3   7      164.63      169.35     25.35 o 
   4  -3   7      334.83      282.30     29.86 o 
   5  -3   7      673.42      616.94     29.95 o 
   6  -3   7      631.76      694.39     33.51 o 
   7  -3   7       76.09       92.42     27.26 o 
   8  -3   7       62.94       55.10     12.25 o 
   9  -3   7       12.28       -3.37      8.85 o 
  10  -3   7      154.35      179.55     22.71 o 
  11  -3   7       16.56       19.87     12.76 o 
 -12  -2   7     1812.29     1754.55    103.13 o 
 -11  -2   7      548.99      539.60     55.56 o 
 -10  -2   7      200.76      233.34     35.76 o 
  -9  -2   7      168.80      187.16     30.90 o 
  -8  -2   7        4.90        3.82     13.19 o 
  -7  -2   7      242.16      294.10     34.72 o 
  -6  -2   7     2008.58     1909.42     93.40 o 
  -5  -2   7      435.11      407.47     30.90 o 
  -4  -2   7        9.40       16.68      5.33 o 
  -3  -2   7     2326.25     2193.13     64.71 o 
  -2  -2   7     1949.02     1816.74     74.65 o 
  -1  -2   7     2841.44     2875.28     81.56 o 
   0  -2   7       65.38       57.64     11.81 o 
   1  -2   7     2107.34     2092.49     62.35 o 
   2  -2   7       67.46       78.68     11.63 o 
   3  -2   7     1444.65     1494.48     71.88 o 
   4  -2   7       56.66       67.06     14.76 o 
   5  -2   7       26.02       41.21      9.43 o 
   6  -2   7       49.96       44.33     13.54 o 
   7  -2   7        1.03       -7.15      6.12 o 
   8  -2   7       22.26       24.60     11.63 o 
   9  -2   7       59.23       50.91     13.26 o 
  10  -2   7      494.82      504.05     36.82 o 
 -12  -1   7       66.89       63.20     23.96 o 
 -11  -1   7      635.41      637.51     59.72 o 
 -10  -1   7      718.30      720.85     53.82 o 
  -9  -1   7        1.70       -2.08     10.76 o 
  -8  -1   7      113.12      126.04     24.31 o 
  -7  -1   7     1246.09     1314.26     72.22 o 
  -6  -1   7      170.53      113.20     20.83 o 
  -5  -1   7      434.11      446.42     43.40 o 
  -4  -1   7      591.95      505.33     21.16 o 
  -3  -1   7       65.53       52.42      7.50 o 
  -2  -1   7     6666.93     6880.76    178.90 o 
  -1  -1   7        9.01        6.60      4.42 o 
   0  -1   7      211.10      261.81     23.61 o 
   1  -1   7        4.74       10.43      4.89 o 
   2  -1   7     3248.79     3381.50    109.90 o 
   3  -1   7      216.26      272.58     28.13 o 
   4  -1   7      471.23      428.08     25.14 o 
   5  -1   7        2.47        3.40      5.63 o 
   6  -1   7      107.20      101.40     14.36 o 
   7  -1   7        5.10       -0.83      6.99 o 
   8  -1   7        9.92       -7.66      6.97 o 
   9  -1   7       61.30       64.14     19.79 o 
  10  -1   7       15.50       15.08     11.42 o 
 -12   0   7      687.36      693.07     64.24 o 
 -11   0   7      282.75      284.12     63.02 o 
 -10   0   7      302.60      210.07     32.64 o 
  -9   0   7      892.93      929.88     60.07 o 
  -8   0   7      199.63      194.45     28.13 o 
  -7   0   7        0.02       -7.99      7.64 o 
  -6   0   7      265.81      234.03     28.13 o 
  -5   0   7      694.87      768.06     66.67 o 
  -4   0   7       68.17       71.99      7.96 o 
  -3   0   7     2217.58     2238.62     64.96 o 
  -2   0   7     2122.81     2263.00     65.88 o 
  -1   0   7     1599.09     1664.86     56.77 o 
   0   0   7     1899.00     1942.06     81.95 o 
   1   0   7     1239.81     1296.98     61.98 o 
   2   0   7      361.48      380.39     18.91 o 
   3   0   7     1116.71     1000.02     55.21 o 
   4   0   7        1.06        0.94      5.14 o 
   5   0   7     1055.70     1058.19     59.03 o 
   6   0   7      224.29      245.62     21.46 o 
   7   0   7      234.62      257.32     57.99 o 
   8   0   7        0.30        1.31      7.81 o 
   9   0   7       83.16       88.50     16.67 o 
  10   0   7        2.16       -5.74     10.94 o 
 -12   1   7       53.72       27.78     17.71 o 
 -11   1   7       94.61      100.18     17.43 o 
 -10   1   7       38.41        7.29     14.58 o 
  -9   1   7      353.30      381.26     39.58 o 
  -8   1   7      407.15      440.63     40.63 o 
  -7   1   7       81.55       49.65     14.93 o 
  -6   1   7      437.30      364.24     34.38 o 
  -5   1   7      547.39      685.43     43.40 o 
  -4   1   7        1.63       -0.19      3.21 o 
  -3   1   7        9.53        9.56      6.42 o 
  -2   1   7       56.69       35.82      6.76 o 
  -1   1   7     2085.85     2074.19     61.78 o 
   0   1   7     3594.34     4010.16    153.48 o 
   1   1   7     2080.45     2147.12     63.94 o 
   2   1   7       46.49       36.67      6.82 o 
   3   1   7      218.15      228.82     26.74 o 
   4   1   7     1026.70      907.37     73.44 o 
   5   1   7      702.22      665.71     31.08 o 
   6   1   7      535.64      547.84     47.74 o 
   7   1   7      173.13      130.16     25.52 o 
   8   1   7       72.09       84.72     15.46 o 
   9   1   7       35.33       40.52     13.01 o 
  10   1   7        0.06       -5.56     15.97 o 
 -13   2   7       72.50       38.89     19.79 o 
 -12   2   7      178.65      210.07     35.42 o 
 -11   2   7       37.08       59.01     13.97 o 
 -10   2   7      144.37      140.98     26.39 o 
  -9   2   7        2.89        9.72     11.81 o 
  -8   2   7        4.61       -7.99      8.68 o 
  -7   2   7        3.08       -3.13      8.33 o 
  -6   2   7      200.70      161.11     23.96 o 
  -5   2   7      704.09      522.58     37.15 o 
  -4   2   7      160.41      189.72     15.63 o 
  -3   2   7       49.04       36.76      6.42 o 
  -2   2   7      334.05      386.57     18.26 o 
  -1   2   7      633.16      623.65     60.59 o 
   0   2   7      791.42      720.85     39.58 o 
   1   2   7       95.71      126.95     11.81 o 
   2   2   7      249.27      287.99     16.84 o 
   3   2   7        8.47       15.63      9.38 o 
   4   2   7       68.00       67.75     11.02 o 
   5   2   7       50.34       51.84     10.48 o 
   6   2   7        4.94       15.65      8.16 o 
   7   2   7      151.72      183.23     20.32 o 
   8   2   7       20.74       22.22     14.58 o 
   9   2   7      144.97      110.42     28.47 o 
 -13   3   7       89.62       55.90     21.18 o 
 -12   3   7       92.73       87.50     23.96 o 
 -11   3   7      385.37      408.59     31.91 o 
 -10   3   7      774.20      764.15     41.15 o 
  -9   3   7      917.33      794.46     53.82 o 
  -8   3   7      548.68      571.19     46.53 o 
  -7   3   7       87.63      150.70     23.96 o 
  -6   3   7     1139.14     1108.01     62.15 o 
  -5   3   7       69.83       82.64     17.01 o 
  -4   3   7     3346.65     3143.02     87.10 o 
  -3   3   7       49.86       33.45      6.23 o 
  -2   3   7       58.04       76.40     15.97 o 
  -1   3   7      454.10      582.41     24.81 o 
   0   3   7      712.13      745.16     41.32 o 
   1   3   7       90.30       72.57      9.57 o 
   2   3   7       37.59       34.95      7.99 o 
   3   3   7      180.88      241.32     29.17 o 
   4   3   7     1380.02     1382.91     97.40 o 
   5   3   7      548.57      494.16     27.83 o 
   6   3   7      160.88      142.02     26.39 o 
   7   3   7        4.05       11.81     13.19 o 
   8   3   7       71.73      132.64     28.13 o 
   9   3   7       33.19       27.78     17.71 o 
 -13   4   7       80.89       37.85     18.75 o 
 -12   4   7      583.29      642.72     58.33 o 
 -11   4   7       19.81       16.66     10.79 o 
 -10   4   7      473.72      437.44     51.04 o 
  -9   4   7      866.31      846.20     57.29 o 
  -8   4   7      230.57      222.92     31.25 o 
  -7   4   7        0.82        0.35      9.38 o 
  -6   4   7      215.35      245.84     30.56 o 
  -5   4   7      600.94      615.29     42.71 o 
  -4   4   7       22.83        8.38      9.90 o 
  -3   4   7     1893.16     1722.34     53.76 o 
  -2   4   7      199.74      148.78     13.10 o 
  -1   4   7     1909.88     1956.60     61.29 o 
   0   4   7       25.31       23.09      6.38 o 
   1   4   7        1.28       -0.72      4.50 o 
   2   4   7       92.88      101.93     11.92 o 
   3   4   7      134.30      157.99     25.35 o 
   4   4   7     3860.20     3946.61    166.67 o 
   5   4   7      806.44      589.94     51.04 o 
   6   4   7       98.94      126.39     25.70 o 
   7   4   7      191.70      234.03     36.81 o 
   8   4   7      242.61      212.50     36.11 o 
 -13   5   7        0.02       32.99     20.14 o 
 -12   5   7      166.45      114.24     27.78 o 
 -11   5   7      536.67      506.81     35.36 o 
 -10   5   7       29.02       32.03     11.42 o 
  -9   5   7      257.08      220.02     22.00 o 
  -8   5   7     1764.24     1777.47     92.71 o 
  -7   5   7     1199.32     1227.80     70.49 o 
  -6   5   7      476.90      440.98     41.32 o 
  -5   5   7      434.03      408.34     38.54 o 
  -4   5   7     5130.38     5048.54    136.47 o 
  -3   5   7      513.80      477.45     22.92 o 
  -2   5   7     1587.66     1553.70     51.00 o 
  -1   5   7      506.98      462.40     22.80 o 
   0   5   7       95.18       76.23     10.67 o 
   1   5   7       36.01       46.88     12.85 o 
   2   5   7      386.57      365.36     29.17 o 
   3   5   7     1113.62     1119.82     65.63 o 
   4   5   7        7.91       18.75     12.85 o 
   5   5   7        3.41       14.24     12.85 o 
   6   5   7      286.74      307.65     40.97 o 
   7   5   7      476.82      438.90     51.39 o 
   8   5   7       17.93       -5.56     15.63 o 
 -13   6   7       63.75       60.42     21.88 o 
 -12   6   7       11.12       38.20     19.44 o 
 -11   6   7     1450.17     1371.04     98.44 o 
 -10   6   7       36.36       41.75     12.18 o 
  -9   6   7       24.65       31.15     10.76 o 
  -8   6   7      398.21      402.40     37.33 o 
  -7   6   7      162.19      108.34     21.88 o 
  -6   6   7        4.65       -9.72      8.33 o 
  -5   6   7      120.21      130.91     22.92 o 
  -4   6   7       44.48       48.82     17.88 o 
  -3   6   7     1018.25      937.80     85.77 o 
  -2   6   7      134.93      122.87     13.44 o 
  -1   6   7      641.02      615.78     28.07 o 
   0   6   7       90.98       78.80     11.78 o 
   1   6   7       92.95      112.16     20.49 o 
   2   6   7      898.40      814.76     35.19 o 
   3   6   7      108.83       87.50     21.53 o 
   4   6   7       70.72      100.70     23.26 o 
   5   6   7        0.12        5.56     12.85 o 
   6   6   7      333.97      423.97     50.00 o 
   7   6   7       56.16       86.46     25.70 o 
 -13   7   7       35.29       55.56     22.57 o 
 -12   7   7       17.64       25.50     16.49 o 
 -11   7   7       78.05       63.37     14.67 o 
 -10   7   7      594.35      551.71     35.30 o 
  -9   7   7       34.09       41.50     13.89 o 
  -8   7   7       56.15       50.14     11.09 o 
  -7   7   7      139.20       94.45     22.22 o 
  -6   7   7     1726.67     1724.25     97.40 o 
  -5   7   7      633.29      705.22     49.31 o 
  -4   7   7      257.41      249.79     41.84 o 
  -3   7   7      177.60      194.64     17.10 o 
  -2   7   7      831.42      820.60     34.74 o 
  -1   7   7       67.77       80.67     11.82 o 
   0   7   7      714.82      663.64     32.99 o 
   1   7   7      102.24       88.20     19.44 o 
   2   7   7      554.22      591.68     49.31 o 
   3   7   7       25.55       19.10     13.89 o 
   4   7   7        5.92        9.72     14.93 o 
   5   7   7       85.15       74.65     23.61 o 
   6   7   7      190.08      193.75     36.46 o 
   7   7   7       91.68      100.00     30.21 o 
 -13   8   7      184.22      144.79     30.90 o 
 -12   8   7        5.22       18.40     17.88 o 
 -11   8   7      558.01      639.23     65.80 o 
 -10   8   7        4.18        4.14      9.03 o 
  -9   8   7     1752.31     1763.47     64.97 o 
  -8   8   7       22.75       19.10     15.28 o 
  -7   8   7      939.40      919.12     62.15 o 
  -6   8   7      324.47      267.71     35.42 o 
  -5   8   7      393.82      375.36     40.63 o 
  -4   8   7       15.13       19.19      8.08 o 
  -3   8   7      952.30      856.23     36.63 o 
  -2   8   7      821.08      759.24     47.40 o 
  -1   8   7       42.93       50.77     14.93 o 
   0   8   7        0.04        0.96      6.23 o 
   1   8   7        1.97        6.37      7.64 o 
   2   8   7       40.35       21.18     12.15 o 
   3   8   7       39.06       69.79     21.53 o 
   4   8   7       12.15       29.17     16.67 o 
   5   8   7       54.80       15.28     18.06 o 
   6   8   7       62.53       96.53     28.47 o 
 -12   9   7       77.65       77.10     17.25 o 
 -11   9   7        2.46       19.22     11.05 o 
 -10   9   7      874.68      982.55     51.91 o 
  -9   9   7      564.70      469.11     50.35 o 
  -8   9   7      181.38      227.44     35.76 o 
  -7   9   7       10.54        0.69     12.15 o 
  -6   9   7       26.02       17.01     14.93 o 
  -5   9   7      194.36      182.64     29.86 o 
  -4   9   7       29.38       33.40      9.59 o 
  -3   9   7      358.18      353.75     37.50 o 
  -2   9   7      273.78      252.43     24.65 o 
  -1   9   7     1093.30     1104.97     45.90 o 
   0   9   7      403.34      366.51     27.50 o 
   1   9   7       52.07       51.79     12.33 o 
   2   9   7      102.40       98.61     24.65 o 
   3   9   7      731.53      663.90     60.42 o 
   4   9   7      339.20      335.08     46.53 o 
   5   9   7      392.00      482.30     57.29 o 
 -12  10   7      110.48      165.98     35.76 o 
 -11  10   7      307.33      301.40     44.79 o 
 -10  10   7      203.84      217.02     37.50 o 
  -9  10   7     2431.08     2684.78    136.11 o 
  -8  10   7        8.87       42.01     18.40 o 
  -7  10   7      316.23      261.46     37.50 o 
  -6  10   7       48.85       61.11     19.44 o 
  -5  10   7      803.86      761.82     56.25 o 
  -4  10   7      566.59      562.95     31.86 o 
  -3  10   7      622.39      561.21     33.27 o 
  -2  10   7       38.31       52.75     15.80 o 
  -1  10   7       41.46       18.53      9.57 o 
   0  10   7      799.17      821.46     40.14 o 
   1  10   7      303.83      334.40     28.99 o 
   2  10   7      161.73      123.61     27.78 o 
   3  10   7        6.51        5.56     15.28 o 
   4  10   7     1328.87     1325.03     88.20 o 
 -12  11   7       23.41       48.26     24.31 o 
 -11  11   7      122.95      104.86     28.47 o 
 -10  11   7        2.10       25.00     18.75 o 
  -9  11   7       29.52       29.86     19.10 o 
  -8  11   7      342.93      463.90     53.47 o 
  -7  11   7      115.20      164.59     32.29 o 
  -6  11   7      478.35      483.69     52.43 o 
  -5  11   7      133.05       73.96     21.88 o 
  -4  11   7      311.39      276.21     24.91 o 
  -3  11   7      442.46      335.23     27.44 o 
  -2  11   7      329.91      250.22     24.16 o 
  -1  11   7     1338.79     1192.53    124.31 o 
   0  11   7       84.17       79.29     15.55 o 
   1  11   7      314.54      347.67     30.05 o 
   2  11   7      187.76      287.16     43.40 o 
   3  11   7      172.00      193.06     36.81 o 
 -11  12   7      210.76      179.52     36.11 o 
 -10  12   7       14.15       14.93     21.18 o 
  -9  12   7       91.98      122.22     31.25 o 
  -8  12   7        3.52        8.68     15.97 o 
  -7  12   7      529.32      518.41     55.90 o 
  -6  12   7      221.41      263.55     40.63 o 
  -5  12   7       53.24       49.31     19.79 o 
  -4  12   7       37.31       42.01     17.36 o 
  -3  12   7       67.35       65.43     14.71 o 
  -2  12   7        4.14        1.10     10.24 o 
  -1  12   7      115.67      144.79     20.87 o 
   0  12   7       51.80       33.30     12.41 o 
   1  12   7      235.69      228.82     28.99 o 
   2  12   7      344.55      447.93     55.90 o 
 -10  13   7      625.20      748.28     72.22 o 
  -9  13   7       19.29       36.11     20.49 o 
  -8  13   7        6.99        8.33     16.67 o 
  -7  13   7      152.94      129.17     30.21 o 
  -6  13   7       20.10       13.89     16.67 o 
  -5  13   7      136.24       84.72     25.35 o 
  -4  13   7      230.96      245.84     38.89 o 
  -3  13   7      497.81      519.59     35.33 o 
  -2  13   7        7.61        0.35     10.17 o 
  -1  13   7      844.19      945.62     55.90 o 
   0  13   7       30.36       56.52     16.08 o 
   1  13   7        4.47       -7.29     14.93 o 
  -9  14   7      813.64      833.00     77.78 o 
  -8  14   7       40.45       31.60     23.61 o 
  -7  14   7       65.13       64.24     27.08 o 
  -6  14   7      143.46      137.16     31.95 o 
  -5  14   7      147.51      137.85     32.29 o 
  -4  14   7        1.62       -3.13     13.89 o 
  -3  14   7      439.18      492.48     36.60 o 
  -2  14   7      613.78      620.10     41.32 o 
  -1  14   7       40.91       91.23     18.78 o 
  -7  15   7       93.28       57.64     25.35 o 
  -6  15   7      130.20      164.59     35.42 o 
  -5  15   7       86.39      127.09     33.33 o 
  -4  15   7       28.45       34.38     21.53 o 
  -1 -14   8        0.04       19.79     19.10 o 
   0 -14   8       77.25       80.90     25.00 o 
   1 -14   8      663.95      786.13     67.02 o 
   2 -14   8       39.38       75.70     23.96 o 
   3 -14   8      292.32      342.72     44.45 o 
   4 -14   8      230.06      274.66     40.63 o 
   5 -14   8        0.68       12.15     16.67 o 
   6 -14   8        0.00        6.60     18.06 o 
  -3 -13   8       66.13       88.54     25.35 o 
  -2 -13   8       93.15       83.68     24.31 o 
  -1 -13   8       45.31       64.93     23.26 o 
   0 -13   8       10.79       11.11     15.97 o 
   1 -13   8       63.19       70.49     21.88 o 
   2 -13   8      187.25      228.13     36.81 o 
   3 -13   8        1.00       -7.64     11.46 o 
   4 -13   8      188.50      175.00     32.64 o 
   5 -13   8       10.44       21.53     18.06 o 
   6 -13   8       24.55       67.36     24.65 o 
   7 -13   8       21.30       39.24     21.53 o 
  -4 -12   8       14.84       25.35     17.36 o 
  -3 -12   8      351.79      339.94     41.32 o 
  -2 -12   8        0.57        7.64     13.19 o 
  -1 -12   8      139.35      111.81     25.00 o 
   0 -12   8       12.89        9.38     13.54 o 
   1 -12   8      333.90      308.69     39.58 o 
   2 -12   8       18.58       18.40     15.28 o 
   3 -12   8      342.82      409.73     46.18 o 
   4 -12   8        1.17        0.69     14.93 o 
   5 -12   8      126.03      195.84     34.03 o 
   6 -12   8      254.58      255.21     39.93 o 
   7 -12   8       90.59      100.35     27.43 o 
   8 -12   8       31.27       40.97     22.22 o 
  -5 -11   8       90.54      102.62     19.27 o 
  -4 -11   8      662.84      722.24     53.13 o 
  -3 -11   8      274.75      368.76     41.67 o 
  -2 -11   8       96.46      120.49     25.00 o 
  -1 -11   8       16.93       51.74     17.71 o 
   0 -11   8       34.32        8.33     13.19 o 
   1 -11   8      209.80      181.25     30.21 o 
   2 -11   8      133.54      151.74     27.43 o 
   3 -11   8      477.91      431.61     45.14 o 
   4 -11   8       13.12        8.33     12.85 o 
   5 -11   8      272.71      174.66     31.95 o 
   6 -11   8       64.12       74.65     22.57 o 
   7 -11   8      268.93      226.39     37.15 o 
   8 -11   8        7.80        0.00     17.71 o 
   9 -11   8      162.45      176.39     36.46 o 
  -6 -10   8        7.72        1.39     16.32 o 
  -5 -10   8      771.18      741.85     63.89 o 
  -4 -10   8      110.84      168.41     27.78 o 
  -3 -10   8      155.64      150.35     25.70 o 
  -2 -10   8      200.92      256.60     33.33 o 
  -1 -10   8      465.39      397.23     40.63 o 
   0 -10   8      134.72      131.95     23.96 o 
   1 -10   8       34.37       38.89     15.28 o 
   2 -10   8      140.20      167.71     27.43 o 
   3 -10   8        4.48       -1.74      9.72 o 
   4 -10   8      747.75      778.14     55.56 o 
   5 -10   8     1793.28     1654.20     91.32 o 
   6 -10   8       18.72       49.65     18.40 o 
   7 -10   8       50.68      106.25     26.39 o 
   8 -10   8      568.47      609.74     59.03 o 
   9 -10   8       70.83       24.31     20.14 o 
  -7  -9   8      125.95      148.96     32.99 o 
  -6  -9   8        8.97       24.65     17.71 o 
  -5  -9   8        0.79       -1.52      7.95 o 
  -4  -9   8       26.85       29.30     10.76 o 
  -3  -9   8      117.68      123.27     22.57 o 
  -2  -9   8      341.35      280.56     32.99 o 
  -1  -9   8        0.85        0.00      9.72 o 
   0  -9   8       48.68       61.11     17.71 o 
   1  -9   8      106.24      122.22     22.92 o 
   2  -9   8       69.12       52.43     15.97 o 
   3  -9   8      637.30      671.54     48.26 o 
   4  -9   8     3804.93     3941.06    169.45 o 
   5  -9   8      492.61      506.26     48.61 o 
   6  -9   8      227.29      283.34     38.20 o 
   7  -9   8        1.60       -7.64     13.19 o 
   8  -9   8       15.77        9.72     15.97 o 
   9  -9   8      253.19      260.42     38.54 o 
  10  -9   8       22.46       21.14     13.25 o 
  -8  -8   8      205.40      258.34     42.36 o 
  -7  -8   8       30.17       22.92     19.44 o 
  -6  -8   8        2.86        0.35     14.24 o 
  -5  -8   8      240.34      221.89     25.35 o 
  -4  -8   8      226.95      172.40     28.82 o 
  -3  -8   8      872.66      733.35     46.88 o 
  -2  -8   8       13.00        4.51      9.38 o 
  -1  -8   8      159.56      222.57     28.47 o 
   0  -8   8     1288.79     1171.55     64.58 o 
   1  -8   8       53.10       35.07     13.89 o 
   2  -8   8       10.29        1.74      9.38 o 
   3  -8   8      157.49      125.70     22.92 o 
   4  -8   8     1012.33      903.14     58.33 o 
   5  -8   8      395.80      294.10     37.15 o 
   6  -8   8        2.39       13.19     14.93 o 
   7  -8   8      111.64      123.96     26.74 o 
   8  -8   8       11.44       15.28     15.97 o 
   9  -8   8      162.46      175.09     22.52 o 
  10  -8   8      266.23      259.08     28.40 o 
  -9  -7   8      135.41      153.48     33.33 o 
  -8  -7   8      454.46      599.32     59.72 o 
  -7  -7   8      284.63      375.70     46.18 o 
  -6  -7   8     1231.66     1187.53     74.65 o 
  -5  -7   8        7.53        2.08      7.41 o 
  -4  -7   8       65.83       47.67     10.73 o 
  -3  -7   8      369.66      316.56     41.15 o 
  -2  -7   8       20.28       43.06     13.19 o 
  -1  -7   8      138.73      135.77     21.18 o 
   0  -7   8        0.79        1.74      8.33 o 
   1  -7   8     1481.88     1460.45     73.96 o 
   2  -7   8        5.83       14.24     11.46 o 
   3  -7   8     1184.64     1122.59     64.93 o 
   4  -7   8     1753.39     1822.61     91.67 o 
   5  -7   8       46.96       23.61     13.89 o 
   6  -7   8      714.37      625.01     52.78 o 
   7  -7   8       13.08        6.60     12.85 o 
   8  -7   8       24.76       24.07     11.02 o 
   9  -7   8      132.66      136.67     26.22 o 
  10  -7   8        0.53       -7.42     10.58 o 
 -10  -6   8      187.46      156.25     36.11 o 
  -9  -6   8      169.30      204.87     36.81 o 
  -8  -6   8      564.29      593.42     57.29 o 
  -7  -6   8     1048.02     1060.44     69.79 o 
  -6  -6   8       52.98       35.76     17.01 o 
  -5  -6   8      167.81      163.50     17.10 o 
  -4  -6   8     1511.78     1458.14     69.62 o 
  -3  -6   8        2.49       15.13      7.60 o 
  -2  -6   8      519.51      462.39     25.51 o 
  -1  -6   8      127.24      100.80     13.12 o 
   0  -6   8      356.69      313.89     21.21 o 
   1  -6   8      124.03      112.74     13.48 o 
   2  -6   8     3065.84     3120.21    132.99 o 
   3  -6   8     3684.28     3432.80     99.82 o 
   4  -6   8      802.93      768.07     51.39 o 
   5  -6   8      602.62      594.46     48.96 o 
   6  -6   8      211.07      252.09     34.38 o 
   7  -6   8      316.84      379.65     30.08 o 
   8  -6   8        3.12        1.19      9.03 o 
   9  -6   8      163.96      153.48     21.29 o 
  10  -6   8       20.68       35.97     14.12 o 
 -10  -5   8      862.31     1070.51     76.74 o 
  -9  -5   8      249.21      242.02     38.89 o 
  -8  -5   8       56.02       26.74     17.36 o 
  -7  -5   8      507.44      519.11     49.65 o 
  -6  -5   8      374.59      326.05     38.54 o 
  -5  -5   8      455.41      453.59     56.95 o 
  -4  -5   8     1479.78     1500.08     52.65 o 
  -3  -5   8      338.28      324.16     21.61 o 
  -2  -5   8      186.93      148.73     14.98 o 
  -1  -5   8      447.25      499.70     60.59 o 
   0  -5   8      171.32      135.61     13.87 o 
   1  -5   8     1552.95     1383.13     86.81 o 
   2  -5   8      106.79      141.04     14.01 o 
   3  -5   8     1374.14     1378.50     71.88 o 
   4  -5   8      858.40      798.98     51.39 o 
   5  -5   8      373.79      439.94     42.01 o 
   6  -5   8        5.86        6.25     10.42 o 
   7  -5   8      546.80      472.42     32.53 o 
   8  -5   8      139.22      126.46     18.58 o 
   9  -5   8      547.31      540.04     38.05 o 
  10  -5   8       79.84       85.96     17.43 o 
 -10  -4   8      123.42      174.66     34.72 o 
  -9  -4   8       26.17       48.96     21.18 o 
  -8  -4   8       51.91       55.21     21.18 o 
  -7  -4   8      895.67      880.92     59.72 o 
  -6  -4   8      289.01      313.90     37.50 o 
  -5  -4   8      225.33      198.99     17.07 o 
  -4  -4   8        2.45       -1.36      5.09 o 
  -3  -4   8      147.67      160.87     25.52 o 
  -2  -4   8        0.11        0.24      5.03 o 
  -1  -4   8     1634.96     1508.40     50.29 o 
   0  -4   8      712.11      784.27     31.78 o 
   1  -4   8     1149.03     1128.84     58.68 o 
   2  -4   8      917.58      821.52     35.94 o 
   3  -4   8      104.13      127.78     21.18 o 
   4  -4   8     2206.76     2193.80    102.09 o 
   5  -4   8      147.15      174.66     27.08 o 
   6  -4   8       93.17      123.63     22.74 o 
   7  -4   8       74.15       73.49     15.63 o 
   8  -4   8      133.09      138.41     19.64 o 
   9  -4   8        0.10        1.83      9.04 o 
  10  -4   8       10.06        8.66     11.09 o 
 -11  -3   8       10.37       49.31     23.26 o 
 -10  -3   8       20.40       30.56     18.06 o 
  -9  -3   8       98.67       95.84     24.65 o 
  -8  -3   8       68.65       64.24     19.10 o 
  -7  -3   8      568.72      600.71     51.39 o 
  -6  -3   8      153.52      149.66     25.35 o 
  -5  -3   8     3375.43     3253.00     94.33 o 
  -4  -3   8      160.96      163.13     14.34 o 
  -3  -3   8     2110.44     2132.20     93.93 o 
  -2  -3   8      612.87      624.64     26.78 o 
  -1  -3   8        9.85        9.88      5.90 o 
   0  -3   8     1162.50     1147.77     40.51 o 
   1  -3   8      249.49      266.88     41.49 o 
   2  -3   8       13.17       19.48     12.15 o 
   3  -3   8      456.21      410.43     36.11 o 
   4  -3   8       12.35       11.81      9.03 o 
   5  -3   8      620.95      629.18     44.79 o 
   6  -3   8      393.66      386.99     27.99 o 
   7  -3   8        0.57        6.94      8.00 o 
   8  -3   8       39.96       34.63     11.59 o 
   9  -3   8       73.84       66.36     14.68 o 
  10  -3   8       21.46       12.79     11.40 o 
 -11  -2   8      528.18      722.93     63.89 o 
 -10  -2   8        0.08      -12.50     12.15 o 
  -9  -2   8       19.37       29.86     15.97 o 
  -8  -2   8        3.67      -15.63     11.11 o 
  -7  -2   8        6.06       -2.08     10.76 o 
  -6  -2   8      402.35      385.77     38.54 o 
  -5  -2   8      242.84      197.84     20.31 o 
  -4  -2   8     2684.96     2638.91     77.47 o 
  -3  -2   8       91.16      102.04     10.93 o 
  -2  -2   8        7.79       14.21      9.20 o 
  -1  -2   8       83.73       94.05     10.79 o 
   0  -2   8       20.52        5.21      7.64 o 
   1  -2   8     2341.50     2359.17     76.56 o 
   2  -2   8       52.78       74.78      9.84 o 
   3  -2   8       18.98       20.83     11.11 o 
   4  -2   8      541.47      483.00     40.63 o 
   5  -2   8      210.55      187.85     27.43 o 
   6  -2   8      265.82      244.62     22.58 o 
   7  -2   8       33.74       19.49      9.72 o 
   8  -2   8       18.34       11.42      8.96 o 
   9  -2   8      148.12      183.68     22.63 o 
  10  -2   8        5.12       11.02     11.35 o 
 -12  -1   8      428.83      536.12     59.03 o 
 -11  -1   8       88.42       62.50     23.26 o 
 -10  -1   8       55.31       22.57     17.71 o 
  -9  -1   8      138.95      118.06     24.65 o 
  -8  -1   8       75.89       74.65     20.14 o 
  -7  -1   8        0.11        0.35     10.76 o 
  -6  -1   8       44.75       20.14     11.81 o 
  -5  -1   8     1230.95     1322.25     70.49 o 
  -4  -1   8       13.30       17.85      5.65 o 
  -3  -1   8     3318.85     3107.18     88.31 o 
  -2  -1   8     1640.91     1606.05     51.07 o 
  -1  -1   8      483.57      485.99     22.33 o 
   0  -1   8      413.41      503.83     32.64 o 
   1  -1   8      164.80      186.48     25.35 o 
   2  -1   8      471.52      460.71     38.89 o 
   3  -1   8      419.39      516.68     40.63 o 
   4  -1   8      214.49      205.21     27.08 o 
   5  -1   8      416.22      408.48     37.33 o 
   6  -1   8      143.60      126.94     16.29 o 
   7  -1   8      390.99      401.96     63.37 o 
   8  -1   8       24.35       32.93     11.11 o 
   9  -1   8        0.12        3.27      9.24 o 
  10  -1   8      493.10      566.96     40.50 o 
 -12   0   8      179.13      163.20     33.68 o 
 -11   0   8      250.31      242.02     36.11 o 
 -10   0   8      343.64      337.85     41.32 o 
  -9   0   8      119.84      134.03     26.74 o 
  -8   0   8      279.37      231.95     31.95 o 
  -7   0   8      187.59      185.42     28.47 o 
  -6   0   8       13.06       10.07      9.38 o 
  -5   0   8        0.51        5.90      7.99 o 
  -4   0   8     1759.94     1722.71     53.26 o 
  -3   0   8       53.87       65.27      8.76 o 
  -2   0   8     8521.91     8791.43    226.87 o 
  -1   0   8     1677.71     1786.23     55.66 o 
   0   0   8     1072.08     1050.37     52.78 o 
   1   0   8      353.12      366.19     19.85 o 
   2   0   8     2292.58     2381.69     71.30 o 
   3   0   8      197.93      221.88     28.13 o 
   4   0   8     1399.76     1417.04     74.31 o 
   5   0   8       15.02        7.84     13.02 o 
   6   0   8      533.02      488.59     30.91 o 
   7   0   8      200.26      240.50     23.33 o 
   8   0   8       29.24       51.98     13.37 o 
   9   0   8       50.49       29.77     14.41 o 
 -12   1   8       75.26      123.27     28.47 o 
 -11   1   8       60.56       60.07     21.53 o 
 -10   1   8       11.21        5.56     12.85 o 
  -9   1   8       32.15       18.75     13.89 o 
  -8   1   8        0.60        1.39     10.42 o 
  -7   1   8      242.11      251.74     31.60 o 
  -6   1   8       25.52       12.85     11.11 o 
  -5   1   8       88.02       49.31     13.89 o 
  -4   1   8      703.10      769.34     42.01 o 
  -3   1   8     2754.19     2766.12    101.39 o 
  -2   1   8     1100.90     1152.53     39.45 o 
  -1   1   8     2465.74     2459.44     72.84 o 
   0   1   8       48.13       63.89     12.85 o 
   1   1   8      406.98      404.68     52.95 o 
   2   1   8      244.78      294.73     31.77 o 
   3   1   8      486.66      467.37     39.58 o 
   4   1   8     1022.57      962.87     57.99 o 
   5   1   8      328.68      323.64     24.37 o 
   6   1   8      954.81     1053.55     44.86 o 
   7   1   8      278.72      271.47     24.90 o 
   8   1   8       11.79       13.37     10.63 o 
   9   1   8       41.26       58.33     20.49 o 
 -12   2   8      197.20      210.77     36.11 o 
 -11   2   8      101.73      105.76     17.99 o 
 -10   2   8      389.32      388.55     43.40 o 
  -9   2   8      630.12      629.53     52.78 o 
  -8   2   8      113.98      103.82     23.26 o 
  -7   2   8     1166.15     1103.50     65.28 o 
  -6   2   8       73.36       29.86     12.50 o 
  -5   2   8       99.20       65.28     16.32 o 
  -4   2   8      217.32      239.27     13.97 o 
  -3   2   8       88.70       84.39      9.42 o 
  -2   2   8     1034.18      982.06     35.45 o 
  -1   2   8       12.77       13.50     10.24 o 
   0   2   8      229.04      182.30     21.53 o 
   1   2   8      117.06      107.74     11.78 o 
   2   2   8      981.60      947.94     54.17 o 
   3   2   8      134.79      158.68     23.26 o 
   4   2   8      232.71      225.00     30.21 o 
   5   2   8      260.37      266.45     22.33 o 
   6   2   8      155.36      160.91     18.83 o 
   7   2   8      492.18      499.32     51.39 o 
   8   2   8      355.31      309.03     42.01 o 
   9   2   8       77.81       70.49     24.65 o 
 -13   3   8       24.18       25.35     17.36 o 
 -12   3   8      217.43      211.12     25.53 o 
 -11   3   8      267.88      291.11     27.86 o 
 -10   3   8        4.22       11.11     13.89 o 
  -9   3   8      582.24      531.26     48.96 o 
  -8   3   8       44.92       46.18     18.06 o 
  -7   3   8      167.19      170.84     27.08 o 
  -6   3   8      749.81      687.51     47.57 o 
  -5   3   8     1311.42     1311.83     70.83 o 
  -4   3   8        0.71        1.39      4.15 o 
  -3   3   8      854.97      804.60     50.17 o 
  -2   3   8       52.63       61.67     10.94 o 
  -1   3   8      126.79      151.71     19.62 o 
   0   3   8      152.25      147.23     19.79 o 
   1   3   8      522.55      496.81     23.78 o 
   2   3   8        0.20        3.47      8.68 o 
   3   3   8      123.16      100.35     20.49 o 
   4   3   8     2950.30     3134.44    139.24 o 
   5   3   8      566.93      672.93     55.56 o 
   6   3   8       64.63       87.85     22.22 o 
   7   3   8       41.85       58.33     21.18 o 
   8   3   8       27.17       54.17     22.57 o 
 -13   4   8       36.76       11.81     15.97 o 
 -12   4   8       13.51       34.55     16.67 o 
 -11   4   8      109.47      153.04     21.08 o 
 -10   4   8      687.58      726.56     39.17 o 
  -9   4   8       13.81       27.43     16.32 o 
  -8   4   8      529.58      550.01     49.31 o 
  -7   4   8        1.18       -0.35      9.38 o 
  -6   4   8       66.25       65.63     17.36 o 
  -5   4   8     1372.78     1437.18     77.43 o 
  -4   4   8     5114.83     4789.48    130.26 o 
  -3   4   8      268.64      237.13     38.89 o 
  -2   4   8        2.56        0.90      4.42 o 
  -1   4   8        6.53       10.00      5.88 o 
   0   4   8      710.90      680.92     42.01 o 
   1   4   8      336.81      363.50     21.36 o 
   2   4   8      536.82      612.17     43.06 o 
   3   4   8       40.25       35.07     14.24 o 
   4   4   8     1183.00     1286.49     74.65 o 
   5   4   8      946.25      931.27     63.20 o 
   6   4   8       98.52       96.88     24.31 o 
   7   4   8      141.49       64.93     22.57 o 
   8   4   8       13.00       -1.04     15.28 o 
 -13   5   8       71.89       45.14     21.18 o 
 -12   5   8        8.06       19.91     11.81 o 
 -11   5   8      226.51      198.31     23.19 o 
 -10   5   8       36.34       65.75     19.97 o 
  -9   5   8      682.61      800.02     57.99 o 
  -8   5   8      222.97      240.98     34.03 o 
  -7   5   8      292.95      262.16     34.72 o 
  -6   5   8      281.89      310.42     36.81 o 
  -5   5   8     2675.48     2676.45    124.31 o 
  -4   5   8      845.18      802.02     31.67 o 
  -3   5   8     2369.58     2251.54     71.88 o 
  -2   5   8       21.83        8.83     14.76 o 
  -1   5   8      886.37      899.08     35.84 o 
   0   5   8      848.14      819.11     48.61 o 
   1   5   8        1.66       -1.34      5.63 o 
   2   5   8      242.63      232.99     30.21 o 
   3   5   8       72.17       76.39     19.44 o 
   4   5   8      214.13      226.74     32.99 o 
   5   5   8        1.12        5.21     12.85 o 
   6   5   8      795.66      827.10     67.71 o 
   7   5   8        4.66        8.33     18.06 o 
 -13   6   8        0.13       -9.72     13.54 o 
 -12   6   8        0.16       -5.93      9.58 o 
 -11   6   8       55.76       50.20     13.59 o 
 -10   6   8        2.43       -1.04     13.89 o 
  -9   6   8       39.86       24.42     28.65 o 
  -8   6   8      635.74      650.71     55.56 o 
  -7   6   8     2527.78     2530.26    122.92 o 
  -6   6   8        2.13       -4.17     10.07 o 
  -5   6   8      399.32      476.75     43.40 o 
  -4   6   8      289.60      303.68     30.21 o 
  -3   6   8      370.94      348.38     26.39 o 
  -2   6   8      747.88      771.28     32.97 o 
  -1   6   8       96.10       79.59     11.51 o 
   0   6   8      227.17      194.99     17.77 o 
   1   6   8     1452.83     1396.56     73.96 o 
   2   6   8      541.67      436.47     42.01 o 
   3   6   8        0.93       20.14     12.50 o 
   4   6   8     1261.46     1397.60     81.95 o 
   5   6   8      805.91      879.53     69.10 o 
   6   6   8        2.04       -4.17     15.63 o 
   7   6   8      927.36      885.44     76.04 o 
 -13   7   8       22.36       15.63     18.06 o 
 -12   7   8      103.99      155.86     31.95 o 
 -11   7   8      795.00      760.75     50.70 o 
 -10   7   8       10.01       30.88     10.86 o 
  -9   7   8       26.90       28.79     13.19 o 
  -8   7   8      185.45      196.37     20.62 o 
  -7   7   8     1981.06     2021.57    104.17 o 
  -6   7   8       36.99       42.36     15.97 o 
  -5   7   8      609.89      655.22     53.13 o 
  -4   7   8      783.41      804.16     33.87 o 
  -3   7   8      740.93      792.96     38.20 o 
  -2   7   8      104.70      122.15     14.48 o 
  -1   7   8      412.17      383.86     25.53 o 
   0   7   8        5.86       -3.98      6.01 o 
   1   7   8      245.09      209.73     29.51 o 
   2   7   8     1409.27     1459.41     81.25 o 
   3   7   8      687.50      654.53     56.25 o 
   4   7   8        0.09        0.00     12.50 o 
   5   7   8      148.67      103.13     26.39 o 
   6   7   8      536.71      661.47     67.02 o 
 -12   8   8       26.53       26.22     13.50 o 
 -11   8   8      299.44      347.07     31.46 o 
 -10   8   8      361.57      408.73     31.84 o 
  -9   8   8        5.65        2.72     17.71 o 
  -8   8   8       53.47       48.61     19.10 o 
  -7   8   8       77.35       79.52     21.88 o 
  -6   8   8       84.31       65.63     20.83 o 
  -5   8   8      225.43      273.62     36.46 o 
  -4   8   8      719.41      699.34     32.78 o 
  -3   8   8      490.10      453.46     27.54 o 
  -2   8   8        1.20        1.92      6.97 o 
  -1   8   8      628.19      671.42     53.82 o 
   0   8   8       57.28       58.50     11.86 o 
   1   8   8        0.09       -2.78     11.11 o 
   2   8   8     1456.24     1439.61     83.68 o 
   3   8   8      276.49      275.70     39.58 o 
   4   8   8       93.54       96.53     27.08 o 
   5   8   8      323.25      321.88     46.18 o 
 -12   9   8       51.17       56.93     16.02 o 
 -11   9   8       42.49       90.63     26.39 o 
 -10   9   8      569.48      577.44     58.68 o 
  -9   9   8     1796.80     1836.50    103.47 o 
  -8   9   8      347.95      260.42     39.24 o 
  -7   9   8      605.35      535.43     53.47 o 
  -6   9   8      959.17     1012.52     68.75 o 
  -5   9   8      132.11       84.03     21.88 o 
  -4   9   8      328.95      321.86     31.77 o 
  -3   9   8      140.62      137.53     17.00 o 
  -2   9   8     1593.74     1536.76     57.57 o 
  -1   9   8       11.14        4.66      7.60 o 
   0   9   8      540.99      520.88     32.99 o 
   1   9   8       17.07       11.52      8.65 o 
   2   9   8      577.66      570.50     55.21 o 
   3   9   8      124.64      128.48     28.82 o 
   4   9   8       32.01       49.65     22.92 o 
 -12  10   8        9.40      -11.11     17.36 o 
 -11  10   8       32.72       53.47     23.61 o 
 -10  10   8     1021.12     1031.27     74.31 o 
  -9  10   8       43.82       54.52     23.96 o 
  -8  10   8     1366.26     1264.26     82.99 o 
  -7  10   8       57.08       52.08     19.79 o 
  -6  10   8      248.58      275.70     38.89 o 
  -5  10   8       27.31       18.75     14.24 o 
  -4  10   8      116.97       71.18     20.83 o 
  -3  10   8      723.60      637.33     35.14 o 
  -2  10   8       19.89       14.40     17.36 o 
  -1  10   8     1495.05     1376.32     55.59 o 
   0  10   8       28.29       26.48     12.85 o 
   1  10   8      839.07      809.31     42.30 o 
   2  10   8        0.26       -2.43     13.54 o 
   3  10   8      127.70      170.14     34.38 o 
   4  10   8      206.14      180.56     37.15 o 
 -11  11   8       77.93      107.29     30.90 o 
 -10  11   8       13.06       29.17     20.49 o 
  -9  11   8      556.21      519.11     57.29 o 
  -8  11   8       74.15       90.97     26.39 o 
  -7  11   8      422.61      408.69     50.70 o 
  -6  11   8      250.24      205.56     35.42 o 
  -5  11   8        3.30       -4.86     12.50 o 
  -4  11   8       31.38       31.25     16.32 o 
  -3  11   8      303.51      268.15     25.20 o 
  -2  11   8       40.53       52.07     13.37 o 
  -1  11   8       38.28       34.28     17.01 o 
   0  11   8     1413.11     1468.77     61.01 o 
   1  11   8       19.23       49.31     20.49 o 
   2  11   8      232.28      365.98     49.31 o 
   3  11   8      136.56       80.21     26.39 o 
 -11  12   8      111.88      123.61     34.38 o 
 -10  12   8       74.70       85.07     29.51 o 
  -9  12   8        1.34      -13.89     14.93 o 
  -8  12   8      159.29      144.79     32.29 o 
  -7  12   8       29.59       19.10     17.71 o 
  -6  12   8       49.15       43.75     19.44 o 
  -5  12   8      412.97      414.59     50.70 o 
  -4  12   8       22.04        9.38     14.24 o 
  -3  12   8       31.31       38.28     12.35 o 
  -2  12   8        0.00      -10.59      8.69 o 
  -1  12   8      288.50      252.54     27.22 o 
   0  12   8       16.09       18.18     12.56 o 
   1  12   8      261.15      275.70     42.36 o 
 -10  13   8        2.69        8.33     19.79 o 
  -9  13   8       84.29       95.49     29.86 o 
  -8  13   8      133.37      117.02     30.21 o 
  -7  13   8      140.34      150.00     33.33 o 
  -6  13   8       12.85       27.43     19.79 o 
  -5  13   8        9.34       14.58     18.06 o 
  -4  13   8       22.49       43.06     19.79 o 
  -3  13   8       90.53       76.23     17.31 o 
  -2  13   8      212.12      200.34     26.91 o 
  -1  13   8        2.30       10.24     11.29 o 
   0  13   8       88.83       67.12     16.89 o 
  -8  14   8        4.17        3.13     19.10 o 
  -7  14   8      655.63      568.07     64.24 o 
  -6  14   8        1.59        0.35     16.32 o 
  -5  14   8      163.36      175.00     36.46 o 
  -4  14   8      215.38      364.59     51.04 o 
  -3  14   8       49.35       80.56     27.08 o 
  -2  14   8      274.43      250.11     28.82 o 
   0 -14   9      135.39       86.11     27.08 o 
   1 -14   9        7.56       29.86     19.44 o 
   2 -14   9       35.44       64.24     23.61 o 
   3 -14   9       22.00        4.17     15.63 o 
   4 -14   9        1.53       12.85     17.01 o 
  -2 -13   9      390.81      462.86     52.43 o 
  -1 -13   9       12.26       -1.74     14.58 o 
   0 -13   9       98.94       83.34     25.35 o 
   1 -13   9       28.62       35.42     19.44 o 
   2 -13   9       56.69       30.90     19.10 o 
   3 -13   9      803.14      762.17     64.93 o 
   4 -13   9       14.78       11.81     15.97 o 
   5 -13   9      237.58      298.96     43.40 o 
   6 -13   9        0.97        0.35     18.40 o 
  -4 -12   9       90.94       93.31     18.53 o 
  -3 -12   9       54.76       53.47     21.88 o 
  -2 -12   9      115.03      152.78     29.86 o 
  -1 -12   9      116.57      125.00     26.74 o 
   0 -12   9      283.55      351.74     43.40 o 
   1 -12   9      181.33      143.06     28.13 o 
   2 -12   9       49.10       16.67     15.28 o 
   3 -12   9       52.60       33.33     18.75 o 
   4 -12   9      195.64      174.66     32.29 o 
   5 -12   9       16.16       37.15     19.79 o 
   6 -12   9      838.23      858.35     71.18 o 
   7 -12   9      123.63       98.96     28.47 o 
  -5 -11   9      286.83      282.30     43.75 o 
  -4 -11   9      332.59      313.12     75.70 o 
  -3 -11   9       27.40       41.32     19.44 o 
  -2 -11   9        0.39      -17.71     11.46 o 
  -1 -11   9        1.25       -5.21     11.46 o 
   0 -11   9       57.99       69.10     19.79 o 
   1 -11   9       86.54       39.93     17.71 o 
   2 -11   9     1421.40     1374.34     80.21 o 
   3 -11   9        4.19       24.65     15.97 o 
   4 -11   9      304.12      375.01     45.14 o 
   5 -11   9       54.97       35.07     17.71 o 
   6 -11   9      530.96      438.90     51.39 o 
   7 -11   9        0.73       15.97     18.06 o 
   8 -11   9      108.61       75.70     25.00 o 
  -6 -10   9      355.28      510.43     59.38 o 
  -5 -10   9       47.76       45.63     20.31 o 
  -4 -10   9     1084.38     1175.31     93.06 o 
  -3 -10   9      167.66      176.74     28.82 o 
  -2 -10   9      159.53      122.22     24.31 o 
  -1 -10   9       77.38       68.40     19.44 o 
   0 -10   9       20.91       50.35     16.32 o 
   1 -10   9      295.85      277.09     35.42 o 
   2 -10   9        3.58       -2.08     10.07 o 
   3 -10   9     1193.39     1276.42     76.04 o 
   4 -10   9        3.17       -4.17     11.11 o 
   5 -10   9      564.86      546.19     53.47 o 
   6 -10   9     1088.72     1195.16     77.09 o 
   7 -10   9      522.09      600.36     59.38 o 
   8 -10   9      676.64      827.80     71.18 o 
   9 -10   9      377.13      397.58     50.35 o 
  -7  -9   9       48.28       96.18     29.17 o 
  -6  -9   9       14.04        0.35     14.93 o 
  -5  -9   9     1358.57     1376.61     84.90 o 
  -4  -9   9       78.16       86.13     15.20 o 
  -3  -9   9      125.51      128.23     17.15 o 
  -2  -9   9      127.66       89.93     20.49 o 
  -1  -9   9      119.21      117.71     23.96 o 
   0  -9   9        8.56       -5.90      9.72 o 
   1  -9   9       41.00       28.82     14.93 o 
   2  -9   9      331.30      329.87     37.50 o 
   3  -9   9       29.23       25.35     16.32 o 
   4  -9   9      979.48      994.12     65.28 o 
   5  -9   9      500.67      460.77     48.96 o 
   6  -9   9      829.14      763.21     63.20 o 
   7  -9   9        6.01       -1.39     13.19 o 
   8  -9   9      102.03      177.43     33.68 o 
   9  -9   9       24.79       10.42     17.01 o 
  -8  -8   9        3.89      -14.58     17.01 o 
  -7  -8   9      102.12      104.86     27.78 o 
  -6  -8   9       98.26      126.39     29.86 o 
  -5  -8   9     1501.23     1444.88     94.97 o 
  -4  -8   9      713.81      776.41     37.80 o 
  -3  -8   9       19.59       20.20      9.07 o 
  -2  -8   9      251.08      271.85     23.72 o 
  -1  -8   9        4.95       -7.31      5.88 o 
   0  -8   9       59.38       45.83     15.97 o 
   1  -8   9       38.69       19.10     11.46 o 
   2  -8   9       48.60       75.35     19.10 o 
   3  -8   9        3.03      -11.81      9.03 o 
   4  -8   9       63.02       73.96     19.79 o 
   5  -8   9     1036.00      985.79     64.58 o 
   6  -8   9        0.71       -7.29     11.46 o 
   7  -8   9      269.56      315.63     42.36 o 
   8  -8   9       15.84       20.83     17.36 o 
   9  -8   9      139.35      273.96     41.32 o 
  -9  -7   9        9.55       11.46     21.53 o 
  -8  -7   9       54.53       42.36     23.26 o 
  -7  -7   9      196.00      178.82     32.99 o 
  -6  -7   9      138.47      137.85     29.86 o 
  -5  -7   9      249.67      298.51     24.75 o 
  -4  -7   9      394.07      388.28     27.19 o 
  -3  -7   9       65.77       78.31     13.25 o 
  -2  -7   9      111.62       63.35     12.15 o 
  -1  -7   9      197.69      170.80     36.46 o 
   0  -7   9      237.27      228.14     20.25 o 
   1  -7   9       51.91       42.05      9.94 o 
   2  -7   9       26.33       22.92     12.85 o 
   3  -7   9     3958.53     3762.58    160.42 o 
   4  -7   9      220.32      179.87     28.47 o 
   5  -7   9      147.32      127.78     25.00 o 
   6  -7   9      480.90      618.42     55.21 o 
   7  -7   9      117.80      147.92     28.82 o 
   8  -7   9        3.94        5.56     13.89 o 
   9  -7   9       40.90       48.96     19.79 o 
  -9  -6   9       84.79       73.61     26.04 o 
  -8  -6   9        2.26       -2.43     14.24 o 
  -7  -6   9       14.87       25.70     17.01 o 
  -6  -6   9     1149.57     1198.98     75.35 o 
  -5  -6   9      116.00      127.11     19.27 o 
  -4  -6   9      116.59      137.55     16.25 o 
  -3  -6   9     1354.21     1378.03     51.07 o 
  -2  -6   9       32.27       36.81      9.29 o 
  -1  -6   9     1304.81     1365.36     63.54 o 
   0  -6   9       44.53       46.34     16.67 o 
   1  -6   9        6.86       17.27      7.67 o 
   2  -6   9      299.81      282.65     32.99 o 
   3  -6   9      273.51      210.42     29.51 o 
   4  -6   9      598.43      551.40     47.92 o 
   5  -6   9      261.67      262.16     35.07 o 
   6  -6   9        0.50       19.44     12.85 o 
   7  -6   9       11.73        6.60     12.50 o 
   8  -6   9        0.02        3.47     12.50 o 
   9  -6   9       92.89      141.04     23.44 o 
 -10  -5   9       11.36        6.25     21.18 o 
  -9  -5   9       21.12       30.21     20.49 o 
  -8  -5   9        0.00        7.99     15.63 o 
  -7  -5   9     1353.97     1251.07     78.82 o 
  -6  -5   9        9.36       18.40     13.89 o 
  -5  -5   9      206.84      201.39     31.25 o 
  -4  -5   9     1240.26     1318.26     48.89 o 
  -3  -5   9       16.16       17.88      8.06 o 
  -2  -5   9     1274.72     1190.14     78.47 o 
  -1  -5   9        2.25        0.83      5.14 o 
   0  -5   9     1006.41     1042.04     40.51 o 
   1  -5   9       10.25       17.71     11.46 o 
   2  -5   9     1629.32     1652.42     56.12 o 
   3  -5   9      531.47      475.70     42.36 o 
   4  -5   9      627.83      698.97     50.00 o 
   5  -5   9      115.02      110.07     22.57 o 
   6  -5   9       14.41        5.56     11.11 o 
   7  -5   9        2.45        4.51     12.85 o 
   8  -5   9        7.38       10.42     12.85 o 
   9  -5   9       57.69       44.35     41.15 o 
  10  -5   9       26.84       21.03     14.46 o 
 -10  -4   9      525.16      590.99     61.46 o 
  -9  -4   9      133.84      188.89     34.38 o 
  -8  -4   9       25.86       18.06     17.01 o 
  -7  -4   9       26.62       58.68     20.49 o 
  -6  -4   9      242.65      198.96     31.60 o 
  -5  -4   9      102.64       98.61     21.53 o 
  -4  -4   9        0.03       -2.40      5.92 o 
  -3  -4   9      670.38      685.00     30.26 o 
  -2  -4   9      793.45      788.62     33.16 o 
  -1  -4   9      776.65      749.56     35.94 o 
   0  -4   9      520.61      532.76     25.52 o 
   1  -4   9     1537.34     1453.85     72.57 o 
   2  -4   9      527.46      570.56     27.60 o 
   3  -4   9      278.82      377.09     38.20 o 
   4  -4   9       37.00       45.49     15.97 o 
   5  -4   9      743.60      788.91     53.47 o 
   6  -4   9     1219.05     1145.86     69.45 o 
   7  -4   9      250.05      218.75     32.64 o 
   8  -4   9      132.73      164.67     38.02 o 
   9  -4   9       17.62       10.06     10.66 o 
 -11  -3   9        3.88        1.39     19.44 o 
 -10  -3   9       22.52       61.11     22.92 o 
  -9  -3   9      344.13      276.39     39.93 o 
  -8  -3   9       20.17       23.61     16.67 o 
  -7  -3   9       38.31       32.64     17.71 o 
  -6  -3   9       10.70       33.33     15.28 o 
  -5  -3   9       67.21       62.15     17.36 o 
  -4  -3   9       24.07       18.92      6.92 o 
  -3  -3   9      350.80      384.17     21.77 o 
  -2  -3   9     1357.12     1320.83     67.19 o 
  -1  -3   9      152.61      105.34     12.40 o 
   0  -3   9     1120.44     1087.79     40.14 o 
   1  -3   9     1297.53     1258.92     44.77 o 
   2  -3   9      523.97      556.05     42.71 o 
   3  -3   9      447.16      519.80     42.36 o 
   4  -3   9      576.38      491.33     43.06 o 
   5  -3   9      189.63      213.20     30.21 o 
   6  -3   9       75.12      100.35     22.22 o 
   7  -3   9        0.04      -12.50      6.87 o 
   8  -3   9       90.09       82.50     15.87 o 
   9  -3   9      118.38      113.78     42.19 o 
 -11  -2   9       53.36       68.06     25.00 o 
 -10  -2   9      143.57      167.36     33.33 o 
  -9  -2   9      181.63      192.37     33.33 o 
  -8  -2   9      347.77      373.27     43.06 o 
  -7  -2   9       19.66       -0.35     11.11 o 
  -6  -2   9      524.51      553.14     47.92 o 
  -5  -2   9     2587.67     2635.47    121.88 o 
  -4  -2   9        4.32       11.90      6.01 o 
  -3  -2   9       52.46       55.58      9.34 o 
  -2  -2   9       14.63       12.85      6.08 o 
  -1  -2   9      158.53      167.97     15.31 o 
   0  -2   9     1545.84     1563.03     80.21 o 
   1  -2   9        5.99        8.73      5.73 o 
   2  -2   9      200.17      182.64     24.65 o 
   3  -2   9      430.22      422.58     38.20 o 
   4  -2   9      650.66      742.03     50.00 o 
   5  -2   9      528.87      610.43     50.70 o 
   6  -2   9      291.11      300.35     37.15 o 
   7  -2   9       10.50        7.64      9.00 o 
   8  -2   9        7.00        0.25      9.04 o 
   9  -2   9      125.30      195.66     23.69 o 
 -12  -1   9       20.02       19.79     20.49 o 
 -11  -1   9      455.81      393.76     48.96 o 
 -10  -1   9      774.41      892.03     65.63 o 
  -9  -1   9       96.90       73.96     21.88 o 
  -8  -1   9       11.28       34.38     17.01 o 
  -7  -1   9      187.24      127.78     24.31 o 
  -6  -1   9     1273.34     1135.44     67.02 o 
  -5  -1   9      194.79      163.55     25.70 o 
  -4  -1   9     4490.92     4636.75    127.30 o 
  -3  -1   9        0.26       -1.35      4.49 o 
  -2  -1   9      620.27      607.74     26.54 o 
  -1  -1   9       20.27       28.11      7.24 o 
   0  -1   9      151.04      171.18     21.53 o 
   1  -1   9       35.88       24.83      7.22 o 
   2  -1   9     1100.67     1142.73     62.15 o 
   3  -1   9      140.31      194.45     26.74 o 
   4  -1   9      287.76      244.45     31.25 o 
   5  -1   9      493.42      523.28     46.18 o 
   6  -1   9      651.74      568.07     50.70 o 
   7  -1   9       65.64       51.52     13.48 o 
   8  -1   9      241.50      256.92     31.95 o 
   9  -1   9       28.70       40.27     19.27 o 
 -12   0   9       62.88       86.60     18.53 o 
 -11   0   9       68.24       68.40     22.92 o 
 -10   0   9      219.38      208.34     34.38 o 
  -9   0   9      455.53      464.94     48.26 o 
  -8   0   9      130.86      103.82     23.96 o 
  -7   0   9     1613.80     1462.88     80.90 o 
  -6   0   9       58.37       93.75     19.79 o 
  -5   0   9     1114.17     1138.57     64.93 o 
  -4   0   9       72.37      106.42     11.63 o 
  -3   0   9     4558.44     4523.68    124.10 o 
  -2   0   9       10.33       12.08      5.73 o 
  -1   0   9     1412.24     1437.36     48.44 o 
   0   0   9      148.16      138.52     44.97 o 
   1   0   9      644.04      739.74     30.73 o 
   2   0   9        5.40        7.64      8.68 o 
   3   0   9      773.30      717.03     47.57 o 
   4   0   9      290.00      335.08     37.15 o 
   5   0   9       57.14       22.57     13.89 o 
   6   0   9      847.07      797.24     56.60 o 
   7   0   9      142.18      134.46     18.28 o 
   8   0   9      165.50      191.43     27.08 o 
   9   0   9       76.21       64.53     16.96 o 
 -12   1   9        0.44       -9.45     10.48 o 
 -11   1   9      180.37      152.43     32.29 o 
 -10   1   9       13.90       17.71     14.93 o 
  -9   1   9      167.90      132.29     26.39 o 
  -8   1   9     1275.34     1241.35     73.27 o 
  -7   1   9      397.02      438.55     42.71 o 
  -6   1   9      365.08      389.94     38.54 o 
  -5   1   9        6.30        4.17      8.33 o 
  -4   1   9      564.31      560.63     29.17 o 
  -3   1   9       96.22       99.00     12.85 o 
  -2   1   9     2340.00     2300.04     70.14 o 
  -1   1   9      803.99      851.19     33.57 o 
   0   1   9      218.54      232.69     31.95 o 
   1   1   9      161.46      223.54     27.60 o 
   2   1   9      275.14      252.09     29.51 o 
   3   1   9      122.57      100.35     19.79 o 
   4   1   9      472.84      529.87     46.53 o 
   5   1   9     1811.75     1753.51     91.67 o 
   6   1   9      766.05      804.88     57.99 o 
   7   1   9      299.22      365.57     31.42 o 
   8   1   9       55.37       72.22     25.00 o 
   9   1   9       28.61       50.70     23.26 o 
 -12   2   9       49.12       37.74     14.78 o 
 -11   2   9      258.39      218.41     36.46 o 
 -10   2   9        1.05       11.46     15.97 o 
  -9   2   9      202.05      205.91     31.95 o 
  -8   2   9      384.43      484.04     47.22 o 
  -7   2   9        7.71       -5.90      8.33 o 
  -6   2   9      674.65      668.76     48.26 o 
  -5   2   9        3.58        6.25      9.03 o 
  -4   2   9       87.93       72.53      9.25 o 
  -3   2   9     1708.40     1644.70     62.50 o 
  -2   2   9     1808.44     1874.11     59.76 o 
  -1   2   9     2488.90     2484.49     75.41 o 
   0   2   9      268.64      250.35     26.39 o 
   1   2   9      190.61      221.02     18.58 o 
   2   2   9       29.39       38.20     13.89 o 
   3   2   9      119.45      126.04     22.22 o 
   4   2   9       20.85       13.19     12.15 o 
   5   2   9      149.07      179.52     29.17 o 
   6   2   9      142.04      168.75     30.21 o 
   7   2   9      160.73      149.66     30.56 o 
   8   2   9      555.97      583.35     59.72 o 
 -12   3   9      264.33      269.10     28.36 o 
 -11   3   9       17.59       12.15     17.71 o 
 -10   3   9        9.79       33.68     17.36 o 
  -9   3   9       49.60       33.33     17.01 o 
  -8   3   9       77.66       35.76     17.01 o 
  -7   3   9      726.20      639.60     47.92 o 
  -6   3   9       53.41       42.01     14.93 o 
  -5   3   9     1865.37     1793.44     90.63 o 
  -4   3   9      135.56      131.76     12.25 o 
  -3   3   9      307.64      311.58     18.75 o 
  -2   3   9      663.28      703.60     54.17 o 
  -1   3   9      193.32      170.69     21.70 o 
   0   3   9     1027.27      862.52     49.31 o 
   1   3   9       39.84       25.13      8.06 o 
   2   3   9      147.86      132.29     22.57 o 
   3   3   9        0.11       -7.99      8.68 o 
   4   3   9      106.05      189.93     30.56 o 
   5   3   9      488.11      451.05     48.26 o 
   6   3   9      276.50      289.24     40.28 o 
   7   3   9      546.33      502.79     55.56 o 
   8   3   9        5.01        3.82     17.01 o 
 -12   4   9       33.90       22.35     34.20 o 
 -11   4   9      778.61      799.32     64.76 o 
 -10   4   9        1.66        9.38     15.63 o 
  -9   4   9     1181.01     1043.08     68.75 o 
  -8   4   9       20.42        8.68     12.50 o 
  -7   4   9     1023.33      973.63     63.20 o 
  -6   4   9      672.14      671.54     50.00 o 
  -5   4   9      938.54      957.31     60.42 o 
  -4   4   9      524.84      463.90     42.36 o 
  -3   4   9     1274.54     1331.35     46.52 o 
  -2   4   9      577.27      586.13     32.29 o 
  -1   4   9      212.07      177.51     22.74 o 
   0   4   9      476.03      534.73     37.50 o 
   1   4   9      422.64      410.33     24.50 o 
   2   4   9       13.34       22.22     12.85 o 
   3   4   9        8.11       14.58     12.15 o 
   4   4   9      336.84      400.70     44.45 o 
   5   4   9       19.87       49.65     18.75 o 
   6   4   9       40.68       48.26     19.79 o 
   7   4   9       43.33       29.17     18.06 o 
 -12   5   9      104.65       90.01     22.92 o 
 -11   5   9       61.27      105.95     21.18 o 
 -10   5   9     1529.67     1388.57     85.42 o 
  -9   5   9      159.14      175.35     31.95 o 
  -8   5   9      482.15      515.98     51.04 o 
  -7   5   9      100.87       69.45     21.18 o 
  -6   5   9        5.40       11.81     12.15 o 
  -5   5   9      620.73      538.90     48.26 o 
  -4   5   9      179.44      143.41     25.00 o 
  -3   5   9       79.98       75.73     11.18 o 
  -2   5   9      942.36     1024.37     39.73 o 
  -1   5   9     1643.37     1548.98     53.97 o 
   0   5   9     1652.24     1593.78     78.82 o 
   1   5   9       12.00        3.87      6.62 o 
   2   5   9        0.31        0.35     11.11 o 
   3   5   9      535.18      495.15     47.22 o 
   4   5   9      444.65      508.34     51.04 o 
   5   5   9     1681.64     1725.38     98.27 o 
   6   5   9       70.73       74.31     25.00 o 
   7   5   9        0.12       -1.74     15.97 o 
 -12   6   9       36.00       73.58     30.56 o 
 -11   6   9      154.60      157.92     21.73 o 
 -10   6   9       14.35       22.67     11.42 o 
  -9   6   9      952.16     1059.05     71.53 o 
  -8   6   9        1.36        9.03     14.93 o 
  -7   6   9     1666.72     1588.58     89.93 o 
  -6   6   9     1427.07     1539.62     86.11 o 
  -5   6   9     1251.19     1172.94     70.83 o 
  -4   6   9      353.70      381.61     39.93 o 
  -3   6   9     1627.30     1591.99     59.90 o 
  -2   6   9      113.23      109.15     20.14 o 
  -1   6   9       12.02       11.90     11.11 o 
   0   6   9     1474.52     1382.28    154.34 o 
   1   6   9       38.08       29.86     13.54 o 
   2   6   9      431.03      512.16     47.92 o 
   3   6   9      454.01      459.38     47.92 o 
   4   6   9       57.85       59.38     21.88 o 
   5   6   9      155.11      199.66     35.07 o 
   6   6   9      849.10     1218.08     83.34 o 
 -12   7   9       20.09       19.19     12.25 o 
 -11   7   9       43.94       37.77     13.49 o 
 -10   7   9        7.01        6.80     19.27 o 
  -9   7   9       12.12       11.81      9.57 o 
  -8   7   9      162.48      197.92     32.99 o 
  -7   7   9     1419.06     1453.50     85.42 o 
  -6   7   9      224.06      178.48     29.51 o 
  -5   7   9      582.06      569.46     51.39 o 
  -4   7   9      831.66      762.52     54.17 o 
  -3   7   9        0.35       -8.03      5.88 o 
  -2   7   9      169.57      211.90     28.47 o 
  -1   7   9      204.51      170.42     18.05 o 
   0   7   9       89.75      107.88     16.32 o 
   1   7   9      492.58      362.51     39.58 o 
   2   7   9        8.86       23.61     13.89 o 
   3   7   9      378.69      369.45     45.14 o 
   4   7   9       97.94      131.60     29.17 o 
   5   7   9      644.81      601.40     61.11 o 
 -12   8   9      605.02      619.11     52.61 o 
 -11   8   9       33.88       17.88     12.09 o 
 -10   8   9       34.23       25.76     11.99 o 
  -9   8   9       15.26       27.08     17.01 o 
  -8   8   9      134.46      136.11     28.47 o 
  -7   8   9      184.30      190.63     32.64 o 
  -6   8   9        0.07       -8.68     10.42 o 
  -5   8   9      265.87      286.81     38.20 o 
  -4   8   9      530.16      565.64     51.74 o 
  -3   8   9       92.50      103.55     14.67 o 
  -2   8   9      589.38      599.39     32.72 o 
  -1   8   9      318.52      292.32     35.07 o 
   0   8   9        1.99        3.52      7.46 o 
   1   8   9       97.03       94.79     22.92 o 
   2   8   9      826.73      833.70     60.42 o 
   3   8   9      110.81      121.53     28.47 o 
   4   8   9       79.37       60.07     23.61 o 
   5   8   9       23.18      -10.07     16.32 o 
 -12   9   9      412.52      365.29     50.70 o 
 -11   9   9      254.84      263.89     42.71 o 
 -10   9   9      339.90      352.79     46.53 o 
  -9   9   9        1.68        1.39     13.54 o 
  -8   9   9      178.08      146.53     31.60 o 
  -7   9   9       20.65       -3.13     14.24 o 
  -6   9   9      305.11      392.72     46.88 o 
  -5   9   9       14.25        4.17     12.85 o 
  -4   9   9      143.00      100.00     24.65 o 
  -3   9   9     1343.87     1283.67     51.41 o 
  -2   9   9      373.76      302.79     25.50 o 
  -1   9   9      516.17      567.21     69.62 o 
   0   9   9       29.64       43.24     11.89 o 
   1   9   9       57.09       31.95     16.32 o 
   2   9   9      411.56      356.95     46.18 o 
   3   9   9        6.79        5.21     17.36 o 
   4   9   9      209.37      199.66     38.89 o 
 -11  10   9      404.92      376.40     50.35 o 
 -10  10   9      498.19      508.69     58.33 o 
  -9  10   9      289.11      323.27     46.18 o 
  -8  10   9        5.82      -14.58     13.89 o 
  -7  10   9       25.63       19.10     16.67 o 
  -6  10   9       79.64      106.25     26.04 o 
  -5  10   9       39.37       46.18     18.40 o 
  -4  10   9       69.63       72.57     21.88 o 
  -3  10   9      405.81      389.08     29.63 o 
  -2  10   9      169.94      174.01     43.06 o 
  -1  10   9      410.49      412.39     42.01 o 
   0  10   9      754.30      732.53     55.73 o 
   1  10   9      312.12      319.80     42.01 o 
   2  10   9       82.85       54.17     21.53 o 
   3  10   9       26.87       60.07     24.31 o 
 -11  11   9       20.82        8.68     19.44 o 
 -10  11   9       16.19        2.78     17.01 o 
  -9  11   9       51.22       19.79     19.44 o 
  -8  11   9      238.90      238.89     40.28 o 
  -7  11   9       14.33       34.38     21.18 o 
  -6  11   9      142.63      139.24     31.95 o 
  -5  11   9      726.57      719.11     65.97 o 
  -4  11   9        3.50        3.47     13.54 o 
  -3  11   9      214.34      218.36     24.07 o 
  -2  11   9      181.10      172.28     21.84 o 
  -1  11   9      898.20      876.65     44.43 o 
   0  11   9      496.18      382.65     32.34 o 
   1  11   9      559.54      512.51     55.21 o 
   2  11   9       37.24       59.72     23.61 o 
 -10  12   9      110.12       96.53     30.21 o 
  -9  12   9        7.52        9.03     18.75 o 
  -8  12   9       80.13       88.89     27.43 o 
  -7  12   9      287.05      249.66     43.75 o 
  -6  12   9      871.37      795.16     71.53 o 
  -5  12   9       66.94       69.45     24.31 o 
  -4  12   9       47.50       28.47     17.01 o 
  -3  12   9       44.99       11.11     15.97 o 
  -2  12   9      279.99      281.70     66.84 o 
  -1  12   9       98.32       45.83     15.22 o 
   0  12   9     1847.99     2034.31     89.76 o 
  -9  13   9      413.92      342.72     53.47 o 
  -8  13   9        3.39       17.71     19.44 o 
  -7  13   9       10.85       23.61     19.10 o 
  -6  13   9       38.45       46.53     22.57 o 
  -5  13   9      126.56      140.63     31.95 o 
  -4  13   9      153.20      169.10     35.42 o 
  -3  13   9       73.46       53.13     24.31 o 
  -2  13   9        0.01       12.52     11.61 o 
  -1  13   9       17.53       15.02     12.90 o 
  -7  14   9      128.11      113.20     31.95 o 
  -6  14   9      367.64      284.38     46.88 o 
  -5  14   9      100.19       41.67     23.61 o 
  -4  14   9        1.20       29.51     20.83 o 
  -1 -13  10      128.54      144.79     31.25 o 
   0 -13  10       10.38       -2.43     14.24 o 
   1 -13  10       32.02       23.26     19.79 o 
   2 -13  10      322.22      301.05     42.01 o 
   3 -13  10      362.88      334.73     45.83 o 
   4 -13  10       20.59       37.85     19.10 o 
  -3 -12  10      118.36       95.80     36.98 o 
  -2 -12  10       79.12       89.59     24.65 o 
  -1 -12  10        4.05        7.99     16.32 o 
   0 -12  10       28.45       26.74     17.71 o 
   1 -12  10      438.86      418.06     47.92 o 
   2 -12  10       23.77       23.96     17.36 o 
   3 -12  10       10.28        3.47     15.63 o 
   4 -12  10      346.52      389.24     48.26 o 
   5 -12  10       36.09       -0.69     15.63 o 
   6 -12  10      414.14      388.55     50.35 o 
  -4 -11  10        0.84        2.34     10.42 o 
  -3 -11  10      716.17      692.67     43.19 o 
  -2 -11  10      198.44      213.22     24.46 o 
  -1 -11  10        4.82       -3.13     12.15 o 
   0 -11  10      195.76      188.89     31.60 o 
   1 -11  10      415.19      484.39     49.65 o 
   2 -11  10       40.02       58.33     20.83 o 
   3 -11  10      335.02      327.44     42.71 o 
   4 -11  10       20.19        6.60     15.97 o 
   5 -11  10      313.72      247.23     38.89 o 
   6 -11  10      253.40      241.67     40.28 o 
   7 -11  10        4.73       23.61     19.44 o 
  -6 -10  10       16.81        1.04     17.36 o 
  -5 -10  10      363.38      314.94     45.83 o 
  -4 -10  10       44.44       53.31     14.33 o 
  -3 -10  10       45.24       50.67     37.15 o 
  -2 -10  10      237.34      255.95     25.78 o 
  -1 -10  10      176.24      198.89     22.08 o 
   0 -10  10      119.57       96.88     23.96 o 
   1 -10  10        3.77       -1.04     12.15 o 
   2 -10  10      975.42      881.96     61.11 o 
   3 -10  10      140.35      156.60     30.21 o 
   4 -10  10      233.03      257.30     37.85 o 
   5 -10  10      229.59      156.25     30.90 o 
   6 -10  10       27.60       43.40     21.88 o 
   7 -10  10       14.11       27.78     20.14 o 
   8 -10  10       30.86       24.65     20.49 o 
  -7  -9  10       82.18       74.31     27.78 o 
  -6  -9  10      323.24      464.25     55.90 o 
  -5  -9  10      240.23      207.99     37.15 o 
  -4  -9  10      307.69      293.77     27.33 o 
  -3  -9  10      240.54      322.30     27.73 o 
  -2  -9  10       14.83        9.38      8.96 o 
  -1  -9  10     1452.79     1481.69     57.92 o 
   0  -9  10      368.03      317.73     26.39 o 
   1  -9  10       66.03       66.81     12.84 o 
   2  -9  10      171.74      170.22     19.38 o 
   3  -9  10     1204.61     1184.05     73.27 o 
   4  -9  10        0.04       15.63     14.93 o 
   5  -9  10      233.78      245.49     37.50 o 
   6  -9  10       39.66       50.00     20.14 o 
   7  -9  10        6.20       -4.51     13.89 o 
   8  -9  10       43.07       36.81     19.44 o 
  -7  -8  10       16.90       17.01     19.10 o 
  -6  -8  10       11.05       33.33     19.10 o 
  -5  -8  10      408.90      451.05     52.08 o 
  -4  -8  10       59.65       51.52     12.85 o 
  -3  -8  10      913.32      876.14     41.21 o 
  -2  -8  10      489.07      508.42     32.38 o 
  -1  -8  10      281.35      232.67     22.08 o 
   0  -8  10      123.56      107.62     34.90 o 
   1  -8  10      759.48      721.38     35.56 o 
   2  -8  10       27.88       13.19     13.54 o 
   3  -8  10      275.02      258.69     35.76 o 
   4  -8  10     1010.75     1146.90     72.22 o 
   5  -8  10       80.25       93.06     24.31 o 
   6  -8  10      323.30      356.26     45.14 o 
   7  -8  10        0.67      -13.54     13.54 o 
   8  -8  10        2.35       -9.03     11.81 o 
  -8  -7  10       35.93       12.50     19.44 o 
  -7  -7  10       33.53       13.19     15.97 o 
  -6  -7  10       27.11       37.15     19.79 o 
  -5  -7  10      182.64      217.02     35.76 o 
  -4  -7  10      439.39      424.02     29.46 o 
  -3  -7  10      147.40      165.20     21.35 o 
  -2  -7  10      140.12      153.11     17.55 o 
  -1  -7  10      552.99      606.25     31.17 o 
   0  -7  10      678.28      677.27     59.03 o 
   1  -7  10       30.42       33.61     10.19 o 
   2  -7  10        1.70        0.69     10.07 o 
   3  -7  10       40.91       90.97     22.22 o 
   4  -7  10      267.06      334.38     40.97 o 
   5  -7  10      752.61      717.03     59.38 o 
   6  -7  10       12.15       24.31     15.97 o 
   7  -7  10       56.69       32.99     19.44 o 
   8  -7  10       98.86       50.00     20.49 o 
   9  -7  10        5.61       13.89     17.71 o 
  -9  -6  10       48.47       89.93     27.78 o 
  -8  -6  10      175.45      117.02     29.17 o 
  -7  -6  10        9.29        5.21     16.32 o 
  -6  -6  10      148.43       89.59     24.65 o 
  -5  -6  10       26.97       48.96     18.40 o 
  -4  -6  10     1884.57     1828.06     64.81 o 
  -3  -6  10       22.16       21.80      9.55 o 
  -2  -6  10     1040.38     1048.52     80.21 o 
  -1  -6  10      157.65      196.85     19.46 o 
   0  -6  10     1018.55     1005.70     41.85 o 
   1  -6  10      951.77      940.40     39.85 o 
   2  -6  10      623.40      656.98     31.59 o 
   3  -6  10       11.62        8.68     11.81 o 
   4  -6  10       16.90        7.99     12.15 o 
   5  -6  10      554.60      535.78     50.70 o 
   6  -6  10      233.96      224.66     34.38 o 
   7  -6  10      143.33       70.49     22.57 o 
   8  -6  10       17.70       27.08     17.71 o 
   9  -6  10       22.52       28.82     21.18 o 
  -9  -5  10        0.20      -10.76     17.01 o 
  -8  -5  10       25.85       49.31     21.88 o 
  -7  -5  10      101.52      111.11     27.08 o 
  -6  -5  10      188.21      200.35     33.68 o 
  -5  -5  10      782.30      866.34     60.07 o 
  -4  -5  10      174.65      143.98     21.70 o 
  -3  -5  10     3212.66     3146.59     95.79 o 
  -2  -5  10     1039.90      980.38     40.40 o 
  -1  -5  10       58.79       56.33     11.04 o 
   0  -5  10      213.84      184.06     20.66 o 
   1  -5  10       43.90       35.07     14.24 o 
   2  -5  10       38.91       48.61     15.97 o 
   3  -5  10      333.51      385.77     40.63 o 
   4  -5  10      246.67      270.84     35.42 o 
   5  -5  10       11.45       17.71     13.19 o 
   6  -5  10      602.10      677.10     57.64 o 
   7  -5  10       38.42       54.52     20.14 o 
   8  -5  10      133.16      160.42     31.95 o 
   9  -5  10       30.66       33.68     19.10 o 
 -10  -4  10       13.52       43.75     23.61 o 
  -9  -4  10      177.40      195.14     36.46 o 
  -8  -4  10       19.29       49.65     20.14 o 
  -7  -4  10      152.37      136.81     29.17 o 
  -6  -4  10      487.32      541.68     52.08 o 
  -5  -4  10      234.33      225.35     31.95 o 
  -4  -4  10      597.49      580.89     28.86 o 
  -3  -4  10      105.10      123.76     14.83 o 
  -2  -4  10     2684.00     2650.09     82.20 o 
  -1  -4  10      715.93      751.35     33.12 o 
   0  -4  10     1073.97      977.38     39.28 o 
   1  -4  10      348.45      434.73     38.89 o 
   2  -4  10       42.42       34.03     13.89 o 
   3  -4  10       73.72       79.86     19.44 o 
   4  -4  10      574.50      630.22     50.70 o 
   5  -4  10       52.86       61.81     18.75 o 
   6  -4  10       27.75       29.17     15.28 o 
   7  -4  10      984.61      849.32     61.81 o 
   8  -4  10        1.81        0.35     13.54 o 
   9  -4  10      487.80      415.29     51.39 o 
 -10  -3  10       54.10       67.36     25.35 o 
  -9  -3  10       20.80        7.64     15.63 o 
  -8  -3  10        0.26       -7.99     12.85 o 
  -7  -3  10      132.20      137.16     27.78 o 
  -6  -3  10      169.34      155.21     27.08 o 
  -5  -3  10      331.05      327.78     38.89 o 
  -4  -3  10        0.23        3.10      6.12 o 
  -3  -3  10      423.89      398.78     24.26 o 
  -2  -3  10      107.25       71.62     24.48 o 
  -1  -3  10     1663.69     1578.12     54.25 o 
   0  -3  10       54.02       80.43     14.93 o 
   1  -3  10      119.97      105.51     13.83 o 
   2  -3  10       60.16       79.52     18.40 o 
   3  -3  10      673.91      647.93     46.18 o 
   4  -3  10      157.78      143.41     25.35 o 
   5  -3  10       57.69       89.59     21.53 o 
   6  -3  10      769.80      713.56     59.03 o 
   7  -3  10       72.85       83.68     22.57 o 
   8  -3  10      661.03      631.61     59.38 o 
   9  -3  10        4.78       -4.17     15.97 o 
 -11  -2  10       85.96      114.24     31.60 o 
 -10  -2  10      178.59      208.69     38.54 o 
  -9  -2  10       59.69       38.89     20.14 o 
  -8  -2  10      209.41      205.21     34.03 o 
  -7  -2  10        0.57       -6.94     10.42 o 
  -6  -2  10        9.78       11.81     12.85 o 
  -5  -2  10      217.61      188.20     28.82 o 
  -4  -2  10      301.02      252.15     37.50 o 
  -3  -2  10       23.91       17.48      7.17 o 
  -2  -2  10      648.32      635.21     28.89 o 
  -1  -2  10       29.08       34.27      8.40 o 
   0  -2  10      881.52      830.92     49.31 o 
   1  -2  10      545.76      536.25     26.22 o 
   2  -2  10       68.02       37.50     14.24 o 
   3  -2  10      542.04      548.62     45.49 o 
   4  -2  10        5.39        1.04      9.72 o 
   5  -2  10       41.07       45.49     16.67 o 
   6  -2  10        4.75        4.51     11.11 o 
   7  -2  10      548.45      579.53     55.21 o 
   8  -2  10       29.79       26.74     17.36 o 
   9  -2  10       97.13       47.22     21.53 o 
 -11  -1  10      336.80      248.27     41.67 o 
 -10  -1  10      377.53      361.12     47.22 o 
  -9  -1  10     1379.14     1201.07     78.13 o 
  -8  -1  10      132.82      168.75     31.60 o 
  -7  -1  10      409.85      334.04     40.28 o 
  -6  -1  10      193.67      184.03     28.82 o 
  -5  -1  10      401.31      348.27     37.50 o 
  -4  -1  10      631.57      599.39     27.19 o 
  -3  -1  10      455.31      416.89     26.56 o 
  -2  -1  10      334.62      385.87     22.89 o 
  -1  -1  10      105.95       96.51     12.27 o 
   0  -1  10        2.82       19.10     10.76 o 
   1  -1  10       72.69       61.31     19.27 o 
   2  -1  10      297.20      302.44     33.68 o 
   3  -1  10       19.52       28.13     13.54 o 
   4  -1  10        3.59       33.68     15.28 o 
   5  -1  10      220.63      175.35     28.82 o 
   6  -1  10      118.74      114.59     25.00 o 
   7  -1  10       37.60       25.35     16.67 o 
   8  -1  10        5.32        0.00     13.89 o 
 -12   0  10       29.08        7.29     20.14 o 
 -11   0  10        4.81      -18.06     14.93 o 
 -10   0  10     1000.10      953.84     68.40 o 
  -9   0  10       15.76       26.04     17.01 o 
  -8   0  10      268.89      172.92     29.86 o 
  -7   0  10       21.84       41.32     16.67 o 
  -6   0  10      500.43      508.34     46.88 o 
  -5   0  10      139.14      103.13     21.88 o 
  -4   0  10       89.12       59.38     16.32 o 
  -3   0  10       63.07       72.56     10.68 o 
  -2   0  10      878.27      885.27     35.23 o 
  -1   0  10       37.13       66.06     10.48 o 
   0   0  10      157.75      192.37     24.65 o 
   1   0  10      399.30      436.14     24.50 o 
   2   0  10      204.82      282.99     33.33 o 
   3   0  10        8.98       24.65     12.15 o 
   4   0  10     1194.10     1067.04     65.63 o 
   5   0  10      135.95      146.18     26.74 o 
   6   0  10      122.26      124.31     27.43 o 
   7   0  10       81.58       35.42     18.40 o 
   8   0  10      318.19      332.99     45.83 o 
 -12   1  10       77.88       44.45     23.96 o 
 -11   1  10       88.03      110.42     29.17 o 
 -10   1  10        2.22       12.15     15.28 o 
  -9   1  10      988.58      943.77     65.28 o 
  -8   1  10        0.58        6.60     13.19 o 
  -7   1  10     2462.92     2278.52    112.85 o 
  -6   1  10        1.54       -5.21     10.42 o 
  -5   1  10      738.64      740.29     50.70 o 
  -4   1  10      942.36      933.01     56.95 o 
  -3   1  10      691.75      760.62     49.83 o 
  -2   1  10       28.05       32.03      8.68 o 
  -1   1  10      796.12      829.34     34.31 o 
   0   1  10     1314.73     1466.70     71.88 o 
   1   1  10      165.27      132.95     22.05 o 
   2   1  10      338.41      439.94     40.63 o 
   3   1  10      213.60      197.23     28.82 o 
   4   1  10      730.00      713.21     51.74 o 
   5   1  10       15.01        1.74     11.11 o 
   6   1  10      559.03      602.79     55.90 o 
   7   1  10       90.12       54.52     19.79 o 
   8   1  10      413.40      360.77     48.96 o 
 -12   2  10       18.53       65.34     17.30 o 
 -11   2  10      102.54       79.52     24.31 o 
 -10   2  10      125.53      110.07     27.08 o 
  -9   2  10      323.62      367.37     44.79 o 
  -8   2  10     2348.48     2624.36    128.13 o 
  -7   2  10      173.83      126.74     25.35 o 
  -6   2  10      407.16      389.59     41.32 o 
  -5   2  10        1.41        9.72     10.42 o 
  -4   2  10      304.69      249.31     31.60 o 
  -3   2  10       96.98       90.25     11.51 o 
  -2   2  10     1074.97     1011.59     39.10 o 
  -1   2  10       53.76       69.36     19.79 o 
   0   2  10      128.54      112.50     19.10 o 
   1   2  10        0.33        6.25      9.03 o 
   2   2  10      458.20      444.80     40.97 o 
   3   2  10      204.15      169.45     26.74 o 
   4   2  10        1.82       -0.69     10.76 o 
   5   2  10     1490.13     1512.19     86.46 o 
   6   2  10      241.59      255.91     37.50 o 
   7   2  10      726.49      703.49     64.93 o 
 -12   3  10      408.35      405.19     36.14 o 
 -11   3  10      167.27      149.66     31.95 o 
 -10   3  10       33.11       31.95     17.71 o 
  -9   3  10        5.76        5.21     14.58 o 
  -8   3  10       41.21       28.47     16.67 o 
  -6   3  10      264.33      307.65     37.50 o 
  -5   3  10     2583.91     2350.75    113.54 o 
  -4   3  10       13.96        9.03     11.11 o 
  -3   3  10      716.27      670.20     72.74 o 
  -2   3  10      332.70      329.02     21.90 o 
  -1   3  10      524.14      485.02     26.22 o 
   0   3  10      817.50      758.70     47.22 o 
   1   3  10       72.31       79.52     18.06 o 
   2   3  10      122.49      129.52     22.92 o 
   3   3  10       66.06       65.28     18.06 o 
   4   3  10      350.11      389.94     44.10 o 
   5   3  10      292.01      299.31     41.32 o 
   6   3  10      667.88      709.74     63.89 o 
   7   3  10      156.96      196.18     35.76 o 
 -12   4  10      205.62      237.59     27.82 o 
 -11   4  10      674.47      676.40     62.85 o 
 -10   4  10      491.86      467.02     52.43 o 
  -9   4  10      736.87      764.25     63.54 o 
  -8   4  10       80.07       65.97     21.88 o 
  -7   4  10      137.44      116.32     25.35 o 
  -6   4  10       59.06       74.65     21.88 o 
  -5   4  10      158.07      142.71     26.04 o 
  -4   4  10       90.06      121.88     24.31 o 
  -3   4  10      998.28     1004.56     39.53 o 
  -2   4  10      316.55      249.65     20.02 o 
  -1   4  10       11.18       12.78      6.86 o 
   0   4  10       74.38       58.68     15.63 o 
   1   4  10       25.56       29.51     12.85 o 
   2   4  10     1137.05     1130.93     67.71 o 
   3   4  10      877.97      916.69     61.46 o 
   4   4  10       77.46       87.15     22.57 o 
   5   4  10        1.79        3.47     14.24 o 
   6   4  10        4.79       18.40     16.32 o 
 -12   5  10        9.21       -6.82     11.01 o 
 -11   5  10      119.76      126.43     20.31 o 
 -10   5  10     1022.25      863.21     65.97 o 
  -9   5  10     1363.50     1175.03     77.09 o 
  -8   5  10       32.51       23.61     16.32 o 
  -7   5  10      409.98      301.05     39.93 o 
  -6   5  10        5.54        4.86     10.76 o 
  -5   5  10     1700.01     1711.50     93.06 o 
  -4   5  10      435.24      373.62     41.32 o 
  -3   5  10       29.46       24.62      8.50 o 
  -2   5  10      782.45      779.72     34.35 o 
  -1   5  10        6.46       -2.03      6.33 o 
   0   5  10       68.98       73.27     17.71 o 
   1   5  10        1.67        2.08     10.07 o 
   2   5  10        4.34        3.82     10.76 o 
   3   5  10     1063.50     1158.71     72.22 o 
   4   5  10        4.91       10.42     14.93 o 
   5   5  10        8.80      -12.15     11.81 o 
   6   5  10       92.14      117.71     30.21 o 
 -12   6  10        9.89       -4.78     10.67 o 
 -11   6  10      213.05      199.63     24.87 o 
 -10   6  10      545.63      609.74     60.42 o 
  -9   6  10      606.54      569.80     57.99 o 
  -8   6  10      401.62      352.44     46.18 o 
  -7   6  10        0.49      -11.11     12.15 o 
  -6   6  10      370.51      333.69     42.01 o 
  -5   6  10        0.01       -3.47     10.07 o 
  -4   6  10       13.70       -1.04     11.81 o 
  -3   6  10      137.17      128.99     15.51 o 
  -2   6  10      424.45      416.66     26.58 o 
  -1   6  10     3227.35     2984.16    108.34 o 
   0   6  10      180.29      150.70     25.70 o 
   1   6  10      229.06      288.55     35.42 o 
   2   6  10      507.76      442.37     46.53 o 
   3   6  10      679.84      737.17     61.46 o 
   4   6  10      137.07      120.84     28.47 o 
   5   6  10       98.28      104.52     27.78 o 
 -12   7  10        0.70       19.68     18.23 o 
 -11   7  10       51.62       67.74     23.96 o 
 -10   7  10      137.88      148.46     20.52 o 
  -9   7  10     1062.89     1034.40     72.92 o 
  -8   7  10      238.19      261.46     39.24 o 
  -7   7  10      307.90      371.88     46.18 o 
  -6   7  10       11.93       12.15     13.19 o 
  -5   7  10      343.77      285.77     38.89 o 
  -4   7  10        1.09        9.38     12.85 o 
  -3   7  10        0.35       -1.20      6.67 o 
  -2   7  10      331.87      284.24     23.58 o 
  -1   7  10      197.00      187.06     19.75 o 
   0   7  10      838.78      882.00     40.27 o 
   1   7  10        7.86        8.68     12.50 o 
   2   7  10      529.73      594.11     54.17 o 
   3   7  10       64.25       75.70     23.26 o 
   4   7  10       37.82       36.11     20.49 o 
   5   7  10       84.61       70.49     26.39 o 
 -12   8  10       30.67       38.96     15.10 o 
 -11   8  10       25.65       57.64     24.65 o 
 -10   8  10       19.60       35.07     20.83 o 
  -9   8  10      204.76      243.76     38.89 o 
  -8   8  10      612.78      608.35     60.07 o 
  -7   8  10      519.74      442.72     51.74 o 
  -6   8  10       76.46      112.50     26.04 o 
  -5   8  10       58.02       46.53     18.40 o 
  -4   8  10      315.65      360.42     43.06 o 
  -3   8  10       14.04       24.42     10.24 o 
  -2   8  10       47.00       59.69     12.89 o 
  -1   8  10       14.38        3.99      8.35 o 
   0   8  10        0.40        7.33      8.80 o 
   1   8  10      966.88      894.81     62.50 o 
   2   8  10      154.06      167.02     31.60 o 
   3   8  10      115.58      108.68     28.13 o 
   4   8  10       99.84      103.13     28.82 o 
 -11   9  10        0.12       -3.13     16.32 o 
 -10   9  10      145.86       89.24     27.78 o 
  -9   9  10      116.51      101.04     27.78 o 
  -8   9  10      899.54      958.01     70.83 o 
  -7   9  10      139.74      161.46     31.60 o 
  -6   9  10       28.27       46.18     19.44 o 
  -5   9  10      238.07      273.62     40.97 o 
  -4   9  10       37.71       35.76     17.71 o 
  -3   9  10     1256.80     1264.96     78.47 o 
  -2   9  10      467.54      507.60     33.71 o 
  -1   9  10       30.23       10.33     12.15 o 
   0   9  10      126.61      120.49     25.70 o 
   1   9  10       23.10       19.10     15.63 o 
   2   9  10       74.38      115.63     27.78 o 
   3   9  10      104.53       77.09     27.78 o 
 -11  10  10      125.06      187.16     38.54 o 
 -10  10  10      297.36      279.17     45.83 o 
  -9  10  10        8.03       14.24     18.40 o 
  -8  10  10      247.55      228.82     40.63 o 
  -7  10  10     1306.34     1276.42     85.07 o 
  -6  10  10       43.15       21.53     16.67 o 
  -5  10  10       13.62       18.40     16.32 o 
  -4  10  10        0.05        0.69     12.50 o 
  -3  10  10      260.52      250.35     37.85 o 
  -2  10  10      877.50      966.86     63.37 o 
  -1  10  10       41.77       59.59     14.33 o 
   0  10  10        6.10        0.00     13.19 o 
   1  10  10       27.19        0.35     15.97 o 
   2  10  10       21.23        9.72     17.01 o 
 -10  11  10        0.04        2.78     19.10 o 
  -9  11  10      203.15      261.12     44.45 o 
  -8  11  10      388.19      309.38     45.83 o 
  -7  11  10       60.32       93.40     28.47 o 
  -6  11  10     1221.87     1418.43     92.36 o 
  -5  11  10       90.29       77.78     24.65 o 
  -4  11  10      488.72      468.07     54.17 o 
  -3  11  10      159.83      181.25     33.68 o 
  -2  11  10      832.05      841.38     43.67 o 
  -1  11  10      479.92      452.24     35.07 o 
   0  11  10      854.15      804.53     66.32 o 
   1  11  10        3.65        2.78     17.36 o 
  -9  12  10      146.30      136.46     36.46 o 
  -8  12  10      322.74      350.01     52.08 o 
  -7  12  10      422.29      401.40     53.82 o 
  -6  12  10       84.34       54.52     22.92 o 
  -5  12  10      771.85      742.03     68.75 o 
  -4  12  10        0.03        6.60     14.93 o 
  -3  12  10       46.36       82.99     25.00 o 
  -2  12  10      213.68      181.81     24.03 o 
  -1  12  10      138.25      131.95     22.57 o 
  -8  13  10      260.07      300.01     48.26 o 
  -7  13  10        3.65       -2.08     19.10 o 
  -6  13  10      293.55      368.41     51.39 o 
  -5  13  10        1.49       17.71     18.40 o 
  -4  13  10      474.50      487.86     58.68 o 
  -3  13  10       64.74       40.28     22.92 o 
   1 -13  11      101.67       84.72     25.70 o 
  -2 -12  11        0.03       14.64     12.46 o 
  -1 -12  11       28.01       19.33     26.04 o 
   0 -12  11       64.27       51.04     15.47 o 
   1 -12  11      199.25      162.50     32.99 o 
   2 -12  11       14.12       26.04     17.36 o 
   3 -12  11      161.37      230.21     39.93 o 
   4 -12  11       36.56       57.64     25.00 o 
  -4 -11  11       96.97       70.14     27.78 o 
  -3 -11  11      377.34      338.67     31.52 o 
  -2 -11  11       22.70        6.36     10.87 o 
  -1 -11  11       19.11        3.01      9.92 o 
   0 -11  11       42.61       37.08     14.41 o 
   1 -11  11      107.50       95.34     26.56 o 
   2 -11  11       24.75       20.56     11.96 o 
   3 -11  11      376.30      356.95     45.83 o 
   4 -11  11       79.59       78.13     25.70 o 
   5 -11  11      404.12      322.23     45.83 o 
   6 -11  11      257.28      303.13     44.79 o 
  -5 -10  11       77.55       76.39     27.43 o 
  -4 -10  11        4.08       14.24     17.01 o 
  -3 -10  11      118.20      139.63     48.96 o 
  -2 -10  11      340.09      383.99     69.97 o 
  -1 -10  11      489.66      461.56     34.23 o 
   0 -10  11       11.01       14.60     24.48 o 
   1 -10  11      106.46       87.67     16.32 o 
   2 -10  11      563.02      553.60     36.18 o 
   3 -10  11      225.37      240.28     38.54 o 
   4 -10  11       49.28       37.15     19.10 o 
   5 -10  11      762.74      685.78     63.54 o 
   6 -10  11       69.33       53.47     22.92 o 
   7 -10  11      127.57      124.31     31.95 o 
  -6  -9  11        7.49        4.17     16.32 o 
  -5  -9  11      564.71      611.47     62.50 o 
  -4  -9  11      142.90      163.58     28.82 o 
  -3  -9  11       82.98       91.07     16.92 o 
  -2  -9  11     1647.38     1759.09     67.39 o 
  -1  -9  11      202.74      204.52     22.80 o 
   0  -9  11      364.68      341.06     46.53 o 
   1  -9  11      601.62      544.68     94.10 o 
   2  -9  11      208.40      178.48     30.90 o 
   3  -9  11      492.64      500.36     51.39 o 
   4  -9  11      605.74      634.74     59.38 o 
   5  -9  11      106.09       83.68     24.65 o 
   6  -9  11      160.36      141.32     31.95 o 
   7  -9  11       18.71       10.76     17.36 o 
  -7  -8  11        6.95        4.17     17.36 o 
  -6  -8  11      363.08      333.34     46.18 o 
  -5  -8  11       79.93      132.64     30.21 o 
  -4  -8  11        1.67        3.21      9.64 o 
  -3  -8  11     2139.57     2194.57     77.67 o 
  -2  -8  11      132.96      179.65     54.69 o 
  -1  -8  11      575.74      614.15     36.30 o 
   0  -8  11      310.26      274.12     48.26 o 
   1  -8  11        0.14        1.02      8.08 o 
   2  -8  11      139.44       94.45     22.57 o 
   3  -8  11     1486.72     1494.13     86.46 o 
   4  -8  11       18.62      -13.89     11.81 o 
   5  -8  11      440.45      489.59     52.78 o 
   6  -8  11        0.75        3.47     15.63 o 
   7  -8  11        0.60        6.94     15.97 o 
   8  -8  11      326.59      446.19     53.47 o 
  -8  -7  11        3.13        1.04     17.36 o 
  -7  -7  11        0.00      -10.07     13.89 o 
  -6  -7  11      328.72      360.08     47.57 o 
  -5  -7  11       16.24       30.21     17.01 o 
  -4  -7  11       20.75       15.13      9.58 o 
  -3  -7  11      273.76      287.31     50.00 o 
  -2  -7  11     1847.15     1946.34     85.42 o 
  -1  -7  11      117.76      125.54     17.06 o 
   0  -7  11      607.31      702.93     35.47 o 
   1  -7  11       63.18       72.39     13.49 o 
   2  -7  11      201.14      202.43     31.60 o 
   3  -7  11      518.94      508.69     50.00 o 
   4  -7  11      668.47      810.78     59.03 o 
   5  -7  11        1.46        7.29     14.58 o 
   6  -7  11      524.00      521.89     54.17 o 
   7  -7  11       10.57        5.21     14.93 o 
   8  -7  11        0.40      -17.71     13.54 o 
  -8  -6  11       21.31       39.24     21.53 o 
  -7  -6  11       47.05       38.89     20.83 o 
  -6  -6  11      699.25      904.19     67.71 o 
  -5  -6  11      453.74      442.72     49.31 o 
  -4  -6  11        7.94       -4.48      7.11 o 
  -3  -6  11       43.62       61.61     12.52 o 
  -2  -6  11       89.13       81.45     13.50 o 
  -1  -6  11      499.76      482.18     30.44 o 
   0  -6  11      432.76      423.16     65.28 o 
   1  -6  11      401.95      356.26     39.58 o 
   2  -6  11        0.64       14.58     12.85 o 
   3  -6  11      303.05      234.73     34.03 o 
   4  -6  11      180.02      232.64     35.07 o 
   5  -6  11       73.58       84.03     22.57 o 
   6  -6  11       80.03       97.92     25.35 o 
   7  -6  11        0.18        0.69     14.93 o 
   8  -6  11      142.48      139.93     31.95 o 
  -9  -5  11       30.88       48.26     23.96 o 
  -8  -5  11      292.80      317.02     46.18 o 
  -7  -5  11        3.38        8.68     15.28 o 
  -6  -5  11      117.60      142.36     30.21 o 
  -5  -5  11      272.42      234.38     35.42 o 
  -4  -5  11      783.74      786.82     56.60 o 
  -3  -5  11       55.84       47.35     14.06 o 
  -2  -5  11     1074.54     1014.85     42.54 o 
  -1  -5  11       17.75        2.47     14.06 o 
   0  -5  11      239.25      239.79     21.36 o 
   1  -5  11      586.19      525.01     45.14 o 
   2  -5  11      116.25      153.82     27.08 o 
   3  -5  11      380.38      361.47     41.32 o 
   4  -5  11       12.65       -7.99     10.76 o 
   5  -5  11      911.27      861.82     61.11 o 
   6  -5  11       35.39       34.72     18.75 o 
   7  -5  11      355.64      304.87     41.67 o 
   8  -5  11        9.60       33.68     19.79 o 
 -10  -4  11      252.18      384.04     54.52 o 
  -9  -4  11      122.11      103.13     28.82 o 
  -8  -4  11       29.94       71.88     23.61 o 
  -7  -4  11      322.04      299.31     42.71 o 
  -6  -4  11      160.81      133.34     28.82 o 
  -5  -4  11      818.13      897.94     62.85 o 
  -4  -4  11      847.77      844.81     57.99 o 
  -3  -4  11      978.09     1002.90     41.68 o 
  -2  -4  11      102.58      117.99     17.01 o 
  -1  -4  11      207.25      227.82     20.58 o 
   0  -4  11      101.24      114.36     15.10 o 
   1  -4  11       56.54       77.09     19.10 o 
   2  -4  11       63.08       36.81     15.63 o 
   3  -4  11        7.11        7.29     11.81 o 
   4  -4  11       58.14       90.97     22.57 o 
   5  -4  11       47.73       75.70     20.83 o 
   6  -4  11      656.43      676.75     59.38 o 
   7  -4  11       13.47        6.25     13.54 o 
   8  -4  11      308.07      319.80     44.45 o 
 -10  -3  11       49.66       50.70     22.92 o 
  -9  -3  11       69.81       48.26     22.57 o 
  -8  -3  11      637.13      596.54     59.03 o 
  -7  -3  11        1.98        1.04     12.85 o 
  -6  -3  11      276.88      310.42     41.32 o 
  -5  -3  11        0.05        7.29     11.46 o 
  -4  -3  11      462.46      421.88     42.71 o 
  -3  -3  11      529.70      590.02     29.37 o 
  -2  -3  11     1198.12     1164.82     45.19 o 
  -1  -3  11       74.17       83.76     12.63 o 
   0  -3  11      900.88      939.60     56.25 o 
   1  -3  11       69.26       60.64     11.26 o 
   2  -3  11     1799.23     1705.59     86.81 o 
   3  -3  11        0.88        5.56     10.42 o 
   4  -3  11       17.52       14.93     13.54 o 
   5  -3  11      460.18      482.30     48.96 o 
   6  -3  11      117.30      179.52     32.29 o 
   7  -3  11     1070.20     1150.72     75.35 o 
   8  -3  11       46.38       51.39     22.92 o 
 -10  -2  11        0.74       -6.25     16.67 o 
  -9  -2  11      138.67      113.89     29.86 o 
  -8  -2  11      152.03      153.82     30.90 o 
  -7  -2  11      841.90      629.87     56.95 o 
  -6  -2  11     1118.37     1078.84     69.45 o 
  -5  -2  11      251.53      332.99     39.24 o 
  -4  -2  11      327.30      299.66     35.76 o 
  -3  -2  11      205.87      231.69     19.52 o 
  -2  -2  11      575.78      591.42     29.11 o 
  -1  -2  11     1517.29     1565.36     55.09 o 
   0  -2  11     1110.28      980.92     56.25 o 
   1  -2  11      620.74      653.14     45.49 o 
   2  -2  11      211.97      140.98     24.31 o 
   3  -2  11       12.14       -4.51     10.07 o 
   4  -2  11       37.27       22.22     14.58 o 
   5  -2  11       47.75       63.20     20.49 o 
   6  -2  11      284.73      323.27     42.01 o 
   7  -2  11       39.12       46.88     19.44 o 
   8  -2  11      416.18      430.22     53.13 o 
 -11  -1  11      226.44      228.48     41.67 o 
 -10  -1  11      508.87      618.07     62.15 o 
  -9  -1  11       73.21      133.68     30.90 o 
  -8  -1  11        7.55        7.64     13.89 o 
  -7  -1  11      292.31      234.38     35.42 o 
  -6  -1  11       37.36       36.81     15.28 o 
  -5  -1  11      532.74      580.92     50.35 o 
  -4  -1  11      218.91      262.51     33.33 o 
  -3  -1  11       65.41       92.04     12.51 o 
  -2  -1  11       13.05        7.32     12.50 o 
  -1  -1  11      288.63      275.45     20.87 o 
   0  -1  11        7.49       18.40     11.46 o 
   1  -1  11       66.18       96.18     20.14 o 
   2  -1  11      196.70      190.28     28.13 o 
   3  -1  11      292.44      319.80     37.85 o 
   4  -1  11      147.77      145.84     27.08 o 
   5  -1  11       56.99       55.21     19.10 o 
   6  -1  11        6.57        8.68     13.89 o 
   7  -1  11     1403.32     1395.52     87.15 o 
   8  -1  11       32.91       43.75     22.57 o 
 -11   0  11      510.17      563.55     61.11 o 
 -10   0  11      529.19      519.46     56.60 o 
  -9   0  11     2059.71     2018.10    110.07 o 
  -8   0  11        3.16       -2.78     13.89 o 
  -7   0  11      551.60      538.90     51.39 o 
  -6   0  11       80.04       65.63     18.75 o 
  -5   0  11        5.41       20.14     12.50 o 
  -4   0  11      109.62       90.97     19.79 o 
  -3   0  11       10.64       17.28      7.11 o 
  -2   0  11      619.21      617.30     29.35 o 
  -1   0  11        2.11       10.68      6.72 o 
   0   0  11     1597.60     1758.37     84.72 o 
   1   0  11       21.09       -0.69      9.03 o 
   2   0  11        0.54       26.04     12.50 o 
   3   0  11      982.29      881.62     57.99 o 
   4   0  11       30.20       31.60     15.28 o 
   5   0  11       11.08       13.89     13.54 o 
   6   0  11      146.36      127.43     27.43 o 
   7   0  11        6.53       -3.47     13.54 o 
 -11   1  11       69.30       69.10     27.08 o 
 -10   1  11      472.33      557.65     57.64 o 
  -9   1  11      667.35      706.96     62.15 o 
  -8   1  11     3144.09     2889.30    139.59 o 
  -7   1  11        6.55        0.69     11.81 o 
  -6   1  11      246.04      271.53     35.76 o 
  -5   1  11      146.65      138.20     25.35 o 
  -4   1  11       25.09       11.11     10.76 o 
  -3   1  11      788.74      878.03     36.13 o 
  -2   1  11     1010.87     1076.04     41.91 o 
  -1   1  11      418.41      393.05     24.78 o 
   0   1  11       10.34        9.38     10.42 o 
   1   1  11      382.37      309.73     34.38 o 
   2   1  11       87.71       93.06     21.53 o 
   3   1  11      318.56      313.90     38.20 o 
   4   1  11     1769.39     1800.39     96.18 o 
   5   1  11     2046.32     2100.05    109.72 o 
   6   1  11      393.35      439.59     50.35 o 
   7   1  11      111.30       58.68     23.26 o 
 -12   2  11      150.54      224.31     40.28 o 
 -11   2  11       19.35       46.18     21.88 o 
 -10   2  11       31.48       40.63     21.88 o 
  -9   2  11      860.50      796.89     60.77 o 
  -8   2  11      314.25      213.55     34.38 o 
  -7   2  11     1335.47     1352.46     80.56 o 
  -6   2  11       21.35        5.21      9.72 o 
  -5   2  11      406.80      379.17     41.67 o 
  -4   2  11       29.05       25.70     13.54 o 
  -3   2  11     1175.97     1076.54     41.66 o 
  -2   2  11        1.24        7.89      6.59 o 
  -1   2  11        0.82        0.59      6.08 o 
   0   2  11      780.39      838.21     51.39 o 
   1   2  11       15.70        3.82     10.07 o 
   2   2  11      653.58      602.44     49.31 o 
   3   2  11       35.34       21.53     12.85 o 
   4   2  11      345.98      326.40     40.63 o 
   5   2  11     2140.45     2193.80    114.93 o 
   6   2  11      270.69      346.54     45.49 o 
   7   2  11        3.90        8.33     16.32 o 
 -12   3  11       61.63       86.11     29.17 o 
 -11   3  11      443.69      425.36     53.13 o 
 -10   3  11        0.01        5.56     16.67 o 
  -9   3  11       42.29       61.46     22.57 o 
  -8   3  11      334.83      337.16     42.71 o 
  -7   3  11      180.44      187.50     31.95 o 
  -6   3  11       73.33       55.90     18.06 o 
  -5   3  11      595.65      568.42     50.70 o 
  -4   3  11     1725.87     1581.63     86.11 o 
  -3   3  11      198.84      173.02     20.49 o 
  -2   3  11        5.03        4.63      6.76 o 
  -1   3  11        1.08        3.09      8.33 o 
   0   3  11        1.84        3.82     10.07 o 
   1   3  11      973.07      953.49     59.03 o 
   2   3  11       77.49       64.24     17.71 o 
   3   3  11      400.25      455.91     46.53 o 
   4   3  11      329.83      318.06     41.32 o 
   5   3  11      106.36      126.74     29.51 o 
   6   3  11      240.49      397.23     50.35 o 
 -12   4  11      482.18      389.08     36.22 o 
 -11   4  11       83.58       42.71     22.57 o 
 -10   4  11       98.42      114.93     29.86 o 
  -9   4  11      387.06      371.54     46.88 o 
  -8   4  11        7.09       13.54     16.67 o 
  -7   4  11      115.52       64.24     22.57 o 
  -6   4  11      307.26      300.70     39.58 o 
  -5   4  11      262.58      238.55     34.03 o 
  -4   4  11      139.08      178.13     30.21 o 
  -3   4  11      379.45      410.02     25.75 o 
  -2   4  11      315.63      317.49     23.26 o 
  -1   4  11       90.49       92.14     13.48 o 
   0   4  11        9.44       17.36     11.81 o 
   1   4  11      601.02      558.69     47.57 o 
   2   4  11     1017.13     1043.08     66.32 o 
   3   4  11      414.04      410.08     45.49 o 
   4   4  11       19.35        9.38     14.24 o 
   5   4  11       21.63       43.40     20.14 o 
   6   4  11      296.33      328.48     46.53 o 
 -12   5  11       93.49      109.73     22.40 o 
 -11   5  11      584.84      682.31     67.36 o 
 -10   5  11      271.56      226.39     38.89 o 
  -9   5  11        1.55        0.00     13.19 o 
  -8   5  11      464.97      406.26     48.61 o 
  -7   5  11      523.84      574.67     56.25 o 
  -6   5  11      133.99       75.00     21.53 o 
  -5   5  11      119.29      154.86     28.82 o 
  -4   5  11       21.30       37.15     16.32 o 
  -3   5  11        6.86        3.47     11.46 o 
  -2   5  11      530.74      499.35     30.38 o 
  -1   5  11      218.25      267.27     22.52 o 
   0   5  11      364.14      367.02     38.20 o 
   1   5  11       23.43       26.04     13.89 o 
   2   5  11       21.71       -3.82     12.15 o 
   3   5  11      189.23      145.49     28.82 o 
   4   5  11      100.51       98.27     24.31 o 
   5   5  11        0.24       12.85     17.01 o 
 -12   6  11       75.44      117.76     21.61 o 
 -11   6  11        7.06      -12.38      9.94 o 
 -10   6  11     1423.19     1403.50     90.97 o 
  -9   6  11      396.80      431.26     51.74 o 
  -8   6  11       10.12        3.13     15.97 o 
  -7   6  11      139.43      143.06     31.25 o 
  -6   6  11      977.14     1058.36     71.53 o 
  -5   6  11      325.36      278.13     38.20 o 
  -4   6  11      278.40      261.12     36.11 o 
  -3   6  11        0.98       -7.29     10.42 o 
  -2   6  11       19.30       25.73     15.97 o 
  -1   6  11      620.03      604.89     35.76 o 
   0   6  11      444.65      429.87     42.36 o 
   1   6  11      452.07      393.76     43.06 o 
   2   6  11      247.92      262.85     37.50 o 
   3   6  11       44.81       47.57     21.53 o 
   4   6  11        4.84       -3.82     15.63 o 
 -11   7  11      218.11      247.81     28.44 o 
 -10   7  11        1.49        6.89     10.91 o 
  -9   7  11      332.88      306.60     44.45 o 
  -8   7  11      861.23      892.38     67.71 o 
  -7   7  11        8.05        1.39     11.81 o 
  -6   7  11       86.30       78.13     22.92 o 
  -5   7  11     1244.08     1359.06     82.99 o 
  -4   7  11       46.23       14.58     14.24 o 
  -3   7  11      245.58      272.58     37.15 o 
  -2   7  11        0.86       10.88      8.51 o 
  -1   7  11      547.08      584.42     34.71 o 
   0   7  11      598.32      558.69     48.96 o 
   1   7  11      897.15      925.37     63.54 o 
   2   7  11       19.57        9.72     15.63 o 
   3   7  11       22.48        7.64     15.97 o 
   4   7  11      283.06      269.10     44.10 o 
 -11   8  11       24.75       42.01     23.61 o 
 -10   8  11      242.47      302.09     45.14 o 
  -9   8  11       70.72       54.86     22.22 o 
  -8   8  11      363.00      422.23     51.04 o 
  -7   8  11     1288.29     1336.83     86.46 o 
  -6   8  11       10.47      -16.32     11.81 o 
  -5   8  11      165.15      116.67     26.39 o 
  -4   8  11      207.55      152.43     29.51 o 
  -3   8  11        3.66       -5.56     11.46 o 
  -2   8  11      130.84      144.09     19.24 o 
  -1   8  11      564.04      559.78     68.75 o 
   0   8  11      815.80      845.50     59.72 o 
   1   8  11      108.22      126.74     28.82 o 
   2   8  11      453.63      438.90     51.04 o 
   3   8  11       55.87       72.22     25.00 o 
 -11   9  11       54.17       87.85     30.56 o 
 -10   9  11       18.35       25.00     20.14 o 
  -9   9  11      357.53      372.92     51.39 o 
  -8   9  11        0.37        4.86     17.01 o 
  -7   9  11       42.30       51.04     22.57 o 
  -6   9  11       21.06       20.49     17.36 o 
  -5   9  11      306.63      353.83     46.88 o 
  -4   9  11       19.71        4.17     13.54 o 
  -3   9  11      174.58      190.63     34.72 o 
  -2   9  11       35.52       35.51     12.27 o 
  -1   9  11      109.87      130.14     25.87 o 
   0   9  11      557.25      546.19     53.47 o 
   1   9  11      799.38      818.77     67.36 o 
   2   9  11       46.56       45.49     22.57 o 
 -10  10  11       98.48       97.22     30.56 o 
  -9  10  11      145.16      201.05     38.54 o 
  -8  10  11      419.62      452.79     56.95 o 
  -7  10  11        6.04       12.85     17.71 o 
  -6  10  11      576.16      654.18     65.28 o 
  -5  10  11      296.85      219.10     37.85 o 
  -4  10  11       41.16       12.15     16.32 o 
  -3  10  11      373.46      391.33     49.31 o 
  -2  10  11       42.85       55.79     31.08 o 
  -1  10  11        8.47       -3.58     14.93 o 
   0  10  11       82.90       63.20     23.61 o 
   1  10  11       42.78       43.06     21.88 o 
  -9  11  11       68.58       78.13     27.43 o 
  -8  11  11     1078.65     1330.24     91.32 o 
  -7  11  11      201.80      226.39     40.97 o 
  -6  11  11      144.27      200.70     38.20 o 
  -5  11  11      136.78      113.89     30.90 o 
  -4  11  11       57.59       60.42     24.31 o 
  -3  11  11       12.57       26.74     19.44 o 
  -2  11  11      227.22      286.12     41.67 o 
  -1  11  11      121.00      140.95     21.73 o 
   0  11  11       60.92      107.29     28.13 o 
  -8  12  11       21.69       51.04     25.00 o 
  -7  12  11      379.32      400.01     55.56 o 
  -6  12  11     1245.57     1312.53     92.36 o 
  -5  12  11      209.20      238.55     43.40 o 
  -4  12  11      315.07      334.38     47.92 o 
  -3  12  11      103.48      116.67     30.56 o 
  -2  12  11       36.06       39.24     21.18 o 
   0 -12  12      504.55      560.86     76.39 o 
   1 -12  12       49.23       27.75     30.56 o 
   2 -12  12      161.35      204.17     37.85 o 
  -3 -11  12       11.16       12.47     13.20 o 
  -2 -11  12       68.58       99.65     19.27 o 
  -1 -11  12      139.71      133.70     28.65 o 
   0 -11  12      164.23      185.27     24.30 o 
   1 -11  12      142.11      156.24     22.58 o 
   2 -11  12       88.63       62.85     25.35 o 
   3 -11  12        9.20       28.47     19.44 o 
   4 -11  12      172.17      153.48     33.68 o 
  -4 -10  12     1022.67     1201.07     84.03 o 
  -3 -10  12       13.21       10.94     12.27 o 
  -2 -10  12      343.56      373.52     47.05 o 
  -1 -10  12       39.87       39.93     13.50 o 
   0 -10  12       22.42       12.57     11.40 o 
   1 -10  12      213.26      213.25     46.70 o 
   2 -10  12       71.71      101.04     27.78 o 
   3 -10  12      135.10      146.18     31.95 o 
   4 -10  12      194.45      161.81     34.72 o 
   5 -10  12      742.15      737.86     68.40 o 
  -5  -9  12      370.87      417.72     54.17 o 
  -4  -9  12      607.74      791.34     70.83 o 
  -3  -9  12      265.84      339.56     72.40 o 
  -2  -9  12       96.26      131.76     27.78 o 
  -1  -9  12      268.31      259.72     38.89 o 
   0  -9  12       13.64       14.20     10.28 o 
   1  -9  12      135.89      115.60     22.22 o 
   2  -9  12      161.27      179.52     32.64 o 
   3  -9  12       33.64       84.72     25.35 o 
   4  -9  12      265.78      250.70     39.93 o 
   5  -9  12       19.48       13.19     17.01 o 
   6  -9  12      496.04      530.57     59.72 o 
  -6  -8  12        0.06      -14.58     16.32 o 
  -5  -8  12      113.81      104.17     28.13 o 
  -4  -8  12      838.29      847.59     70.14 o 
  -3  -8  12       41.49       52.90     23.44 o 
  -2  -8  12     1100.73     1104.48     49.66 o 
  -1  -8  12      272.38      308.68     27.38 o 
   0  -8  12      662.79      666.58     37.89 o 
   1  -8  12       58.30       65.26     13.86 o 
   2  -8  12      209.95      226.74     34.72 o 
   3  -8  12       67.57       76.39     23.96 o 
   4  -8  12      779.78      880.23     70.49 o 
   5  -8  12      275.37      334.38     45.83 o 
   6  -8  12       33.42       19.44     17.71 o 
  -7  -7  12       88.35       79.17     29.17 o 
  -6  -7  12      125.16      134.38     31.60 o 
  -5  -7  12      287.43      251.05     38.89 o 
  -4  -7  12        4.70        0.00     13.54 o 
  -3  -7  12      787.99      829.62     40.79 o 
  -2  -7  12        1.81        5.88      9.29 o 
  -1  -7  12       70.47       75.02     14.36 o 
   0  -7  12      274.39      249.27     24.06 o 
   1  -7  12      404.94      436.05     30.79 o 
   2  -7  12       20.47       48.96     18.40 o 
   3  -7  12       23.28        4.86     14.24 o 
   4  -7  12       49.35       51.74     20.49 o 
   5  -7  12      250.04      264.24     40.63 o 
   6  -7  12      331.01      327.78     44.45 o 
   7  -7  12       18.59       13.19     18.06 o 
  -8  -6  12       65.00       79.17     29.51 o 
  -7  -6  12        4.34       -9.72     16.67 o 
  -6  -6  12      274.91      349.31     47.92 o 
  -5  -6  12       17.14       47.57     20.14 o 
  -4  -6  12       56.81       34.38     17.01 o 
  -3  -6  12      151.66      160.71     19.74 o 
  -2  -6  12       68.24       80.69     14.98 o 
  -1  -6  12       90.19       68.69     16.32 o 
   0  -6  12      446.78      490.79     31.80 o 
   2  -6  12      134.70      155.91     28.13 o 
   3  -6  12       97.74       88.54     23.61 o 
   4  -6  12       62.42       84.03     23.96 o 
   5  -6  12       96.17      118.75     27.08 o 
   6  -6  12      133.30      103.13     26.74 o 
   7  -6  12      603.38      613.55     62.50 o 
  -9  -5  12      439.86      502.09     62.15 o 
  -8  -5  12       30.03       20.14     18.75 o 
  -7  -5  12      113.14       96.18     28.82 o 
  -6  -5  12       90.64      103.47     27.08 o 
  -5  -5  12        1.55        2.08     13.54 o 
  -4  -5  12      324.53      341.67     42.01 o 
  -3  -5  12       47.58       40.23     11.57 o 
  -2  -5  12      264.13      293.52     24.74 o 
  -1  -5  12      109.67      131.25     17.18 o 
   0  -5  12      607.80      609.07     50.00 o 
   1  -5  12      131.38      156.60     27.08 o 
   2  -5  12       82.89       69.45     21.53 o 
   3  -5  12        2.04        3.13     12.85 o 
   4  -5  12      316.10      302.78     39.93 o 
   5  -5  12        6.10       10.42     14.58 o 
   6  -5  12        3.34       -0.69     13.54 o 
   7  -5  12        2.22       -4.17     16.32 o 
  -9  -4  12       10.25       14.24     20.83 o 
  -8  -4  12      643.89      701.06     67.71 o 
  -7  -4  12      134.61      116.67     28.47 o 
  -6  -4  12       27.28       17.36     15.63 o 
  -5  -4  12      223.71      237.51     35.42 o 
  -4  -4  12      216.68      265.98     37.15 o 
  -3  -4  12      112.46      142.83     24.83 o 
  -2  -4  12       15.98        9.03     11.46 o 
  -1  -4  12      173.25      153.03     17.79 o 
   0  -4  12      526.23      475.16     29.66 o 
   1  -4  12       34.41       16.67     13.89 o 
   2  -4  12      248.12      264.24     35.07 o 
   3  -4  12     1167.79     1072.25     67.36 o 
   5  -4  12      584.37      573.28     55.56 o 
   6  -4  12        2.95        2.43     14.58 o 
   7  -4  12        0.03      -19.44     12.15 o 
 -10  -3  12      128.09       87.50     30.90 o 
  -9  -3  12      837.84      954.88     79.17 o 
  -8  -3  12        0.04       14.93     17.36 o 
  -6  -3  12       46.80       45.49     19.79 o 
  -5  -3  12      548.02      499.32     49.31 o 
  -4  -3  12      732.73      717.38     53.13 o 
  -3  -3  12      453.77      437.95     71.36 o 
  -2  -3  12       46.53       43.94     11.07 o 
  -1  -3  12      605.55      624.31     31.67 o 
   0  -3  12      338.10      267.02     31.95 o 
   1  -3  12      354.29      426.40     40.97 o 
   2  -3  12        2.56        0.69     10.76 o 
   3  -3  12       48.54       32.64     15.97 o 
   4  -3  12      100.92      137.50     27.43 o 
   5  -3  12      579.01      630.92     58.33 o 
   6  -3  12      420.14      434.04     50.35 o 
   7  -3  12      103.12       81.25     25.35 o 
 -10  -2  12       10.19        6.25     19.10 o 
  -9  -2  12      559.13      435.08     53.13 o 
  -8  -2  12      191.36      275.01     41.32 o 
  -7  -2  12      149.85      189.59     33.33 o 
  -6  -2  12      267.10      246.19     36.46 o 
  -5  -2  12        2.88       -0.69     10.42 o 
  -4  -2  12       15.52       26.39     14.93 o 
  -3  -2  12      499.65      508.23     28.77 o 
  -2  -2  12       89.75       87.36     19.79 o 
  -1  -2  12       11.12       10.54      8.09 o 
   0  -2  12      347.42      317.37     34.03 o 
   1  -2  12     1225.65     1178.50     67.71 o 
   2  -2  12      159.64      184.03     29.51 o 
   3  -2  12        0.87        7.64     12.85 o 
   4  -2  12      144.26      192.02     32.99 o 
   5  -2  12     1342.58     1334.75     81.95 o 
   6  -2  12      197.93      190.98     34.03 o 
   7  -2  12     1984.26     2119.49    115.97 o 
 -10  -1  12       23.07       44.45     23.96 o 
  -9  -1  12       55.93       14.58     17.36 o 
  -8  -1  12       10.10        9.03     16.67 o 
  -7  -1  12     1203.80     1183.71     77.09 o 
  -6  -1  12      133.58       55.21     18.75 o 
  -5  -1  12        0.06      -11.46      9.03 o 
  -4  -1  12       16.72       28.13     13.89 o 
  -3  -1  12        3.12       15.97      7.83 o 
  -2  -1  12      848.55      853.76     47.22 o 
  -1  -1  12     1213.75     1249.66     47.98 o 
   0  -1  12      423.08      387.16     37.50 o 
   1  -1  12      488.76      470.15     42.71 o 
   2  -1  12      312.47      344.80     39.58 o 
   3  -1  12      136.03      135.42     26.39 o 
   4  -1  12      280.57      288.20     38.20 o 
   5  -1  12      120.85      134.03     29.51 o 
   6  -1  12      845.24      837.17     68.40 o 
   7  -1  12      941.73      984.40     72.22 o 
 -11   0  12      219.08      127.43     33.33 o 
 -10   0  12      533.02      481.61     57.29 o 
  -9   0  12       35.85       23.61     20.14 o 
  -8   0  12        5.97       10.76     16.32 o 
  -7   0  12        0.40        1.74     13.89 o 
  -6   0  12       17.39       -3.13     11.11 o 
  -5   0  12       30.65       17.36     13.19 o 
  -4   0  12      440.16      354.17     39.24 o 
  -3   0  12      598.46      675.01     48.61 o 
  -2   0  12        0.69       -5.35      6.23 o 
  -1   0  12     1065.72     1157.66     45.77 o 
   0   0  12      206.75      276.05     32.29 o 
   1   0  12       26.82       21.88     13.54 o 
   2   0  12      673.96      790.99     53.82 o 
   3   0  12      156.55      181.95     30.21 o 
   4   0  12      492.46      620.85     55.56 o 
   5   0  12        0.77        9.72     15.28 o 
   6   0  12      201.33      132.99     29.86 o 
 -11   1  12      140.76       93.75     30.56 o 
 -10   1  12      212.97      184.73     37.15 o 
  -9   1  12       35.55       53.82     21.88 o 
  -8   1  12      358.91      348.97     45.14 o 
  -7   1  12      231.67      272.23     37.85 o 
  -6   1  12       62.05       50.35     19.10 o 
  -5   1  12       82.97       84.72     21.53 o 
  -4   1  12      624.94      602.79     51.04 o 
  -3   1  12      123.37      122.57     24.31 o 
  -2   1  12      375.13      393.23     27.43 o 
  -1   1  12     1503.81     1666.17     70.31 o 
   0   1  12      941.57      961.13     57.64 o 
   1   1  12        5.99       -1.74     10.42 o 
   2   1  12       16.02       16.32     13.54 o 
   3   1  12      369.29      373.27     43.06 o 
   4   1  12       28.56       75.70     22.22 o 
   5   1  12      288.98      436.47     49.65 o 
   6   1  12       48.77       29.86     18.75 o 
 -11   2  12       32.18       36.46     23.61 o 
 -10   2  12      107.88      118.75     28.82 o 
  -9   2  12      721.22      725.36     64.93 o 
  -8   2  12     1856.59     1727.82     98.61 o 
  -7   2  12      182.28      160.07     29.17 o 
  -6   2  12      430.96      489.25     48.96 o 
  -5   2  12      349.38      390.63     43.75 o 
  -4   2  12      171.60      261.81     35.07 o 
  -3   2  12      168.43      154.52     28.13 o 
  -2   2  12     1061.65     1101.75     44.34 o 
  -1   2  12      997.98     1180.28     47.07 o 
   0   2  12      482.12      488.21     42.36 o 
   1   2  12     1104.18     1079.19     64.93 o 
   2   2  12      333.88      298.96     37.50 o 
   3   2  12      379.12      454.87     47.22 o 
   4   2  12       95.18       72.22     22.22 o 
   5   2  12        6.38        0.69     16.32 o 
   6   2  12       18.84        3.47     16.67 o 
 -11   3  12        1.82      -18.75     17.36 o 
 -10   3  12      168.43       89.59     26.04 o 
  -9   3  12      323.83      333.69     45.14 o 
  -8   3  12      176.25      187.85     34.03 o 
  -7   3  12     1180.56     1220.17     78.13 o 
  -6   3  12      163.18      174.31     30.56 o 
  -5   3  12      175.07      191.67     31.25 o 
  -4   3  12      833.24      880.92     60.77 o 
  -3   3  12       30.04       37.15     16.67 o 
  -2   3  12       81.52       63.44     12.43 o 
  -1   3  12      781.93      758.43     36.00 o 
   0   3  12      490.58      513.55     43.75 o 
   1   3  12      283.77      260.77     34.03 o 
   2   3  12      757.48      640.64     53.47 o 
   3   3  12       41.33       51.39     18.75 o 
   4   3  12      147.10      103.82     27.08 o 
   5   3  12      715.33      728.84     66.67 o 
 -11   4  12        0.12        3.13     18.06 o 
 -10   4  12       17.00       19.79     18.40 o 
  -9   4  12       27.19       35.07     22.22 o 
  -8   4  12      318.55      272.92     41.32 o 
  -7   4  12      158.99      211.46     34.72 o 
  -5   4  12     1167.88     1141.00     74.31 o 
  -4   4  12        1.32       14.24     14.93 o 
  -3   4  12      285.59      276.39     37.15 o 
  -2   4  12      252.62      244.06     44.62 o 
  -1   4  12       36.02       31.00     14.76 o 
   0   4  12      382.82      394.80     39.93 o 
   1   4  12     1023.39      950.02     61.81 o 
   2   4  12      364.33      304.17     39.24 o 
   3   4  12      653.79      609.74     56.60 o 
   4   4  12       20.15       25.70     18.06 o 
   5   4  12      249.20      259.03     42.36 o 
 -11   5  12       50.96       43.06     23.26 o 
 -10   5  12      703.64      670.15     66.67 o 
  -9   5  12      174.99      119.10     28.82 o 
  -8   5  12      661.83      701.40     65.28 o 
  -7   5  12      358.38      362.16     46.53 o 
  -6   5  12     1240.98     1262.18     80.56 o 
  -5   5  12        6.74        1.04     12.85 o 
  -4   5  12      225.11      182.30     31.60 o 
  -3   5  12     1322.78     1318.43     78.47 o 
  -2   5  12       32.05       24.24      9.39 o 
  -1   5  12       67.04       74.57     13.74 o 
   0   5  12       63.61       64.93     18.75 o 
   1   5  12      137.14      121.53     25.00 o 
   2   5  12      420.99      394.80     45.49 o 
   3   5  12      203.52      218.41     35.07 o 
   4   5  12       15.97       31.95     20.49 o 
 -11   6  12      153.26      197.57     39.93 o 
 -10   6  12        0.07       -1.74     17.71 o 
  -9   6  12       14.13       27.78     21.18 o 
  -8   6  12      378.50      482.65     56.25 o 
  -7   6  12     1431.95     1328.85     85.77 o 
  -6   6  12      200.94      180.91     32.99 o 
  -5   6  12      209.92      252.78     38.20 o 
  -4   6  12      177.65      177.09     31.95 o 
  -3   6  12        9.17       -3.47     12.15 o 
  -2   6  12      791.13      934.05     79.34 o 
  -1   6  12      374.29      424.29     30.26 o 
   0   6  12       76.51       81.95     21.18 o 
   1   6  12       31.05       43.75     19.79 o 
   2   6  12       61.06       86.46     24.31 o 
   3   6  12      290.40      234.73     39.24 o 
   4   6  12       79.56       68.06     24.31 o 
 -11   7  12      197.11      142.02     35.07 o 
 -10   7  12        0.02      -13.54     14.58 o 
  -9   7  12      257.20      240.98     40.28 o 
  -8   7  12        9.20       -8.33     14.58 o 
  -7   7  12      335.98      284.38     41.32 o 
  -6   7  12      281.70      287.51     41.67 o 
  -5   7  12        1.89        8.33     13.89 o 
  -4   7  12      211.65      181.60     32.64 o 
  -3   7  12      746.88      755.57     61.81 o 
  -2   7  12      436.26      351.18     43.23 o 
  -1   7  12      446.54      504.14     45.31 o 
   0   7  12      312.32      261.12     35.76 o 
   1   7  12       47.00       18.75     15.97 o 
   2   7  12      147.26      172.92     32.99 o 
   3   7  12       10.36        3.47     18.06 o 
 -10   8  12       47.42       62.15     25.70 o 
  -9   8  12       51.90       62.85     24.31 o 
  -8   8  12       78.45       81.95     27.43 o 
  -7   8  12       46.47       16.67     19.44 o 
  -6   8  12     1030.89     1077.80     76.04 o 
  -5   8  12      437.51      522.93     56.25 o 
  -4   8  12      278.08      430.56     51.04 o 
  -3   8  12      370.50      432.65     49.65 o 
  -2   8  12      759.33      785.09     59.38 o 
  -1   8  12       33.86       17.86     11.17 o 
   0   8  12      526.85      565.64     53.47 o 
   1   8  12      222.83      197.23     34.03 o 
   2   8  12      374.84      419.11     51.74 o 
 -10   9  12       27.19       63.54     27.43 o 
  -9   9  12      305.62      394.45     53.82 o 
  -8   9  12       19.25       28.82     19.79 o 
  -7   9  12        1.83       -5.90     13.19 o 
  -6   9  12       38.42       51.39     21.88 o 
  -5   9  12       11.45        7.64     15.97 o 
  -4   9  12      886.32      880.57     65.97 o 
  -3   9  12       37.73       25.00     18.06 o 
  -2   9  12      118.46      205.21     35.42 o 
  -1   9  12      164.04      194.45     33.33 o 
   0   9  12       20.58       34.72     20.14 o 
   1   9  12       35.55       35.76     22.57 o 
  -9  10  12        3.03       34.03     22.92 o 
  -8  10  12      130.79      100.00     30.56 o 
  -7  10  12        8.53       36.11     20.49 o 
  -6  10  12       11.58        4.51     16.67 o 
  -5  10  12       45.48       42.71     22.22 o 
  -4  10  12        0.86      -12.85     13.54 o 
  -3  10  12       30.60       82.64     25.35 o 
  -2  10  12       65.96       56.25     21.18 o 
  -1  10  12       14.12      -17.71     13.89 o 
   0  10  12      188.71      180.56     35.42 o 
  -8  11  12       77.27       68.06     26.39 o 
  -7  11  12      775.56      754.18     73.96 o 
  -6  11  12       10.65       -3.47     17.71 o 
  -5  11  12        5.18        1.39     18.75 o 
  -4  11  12        0.55       -2.43     17.01 o 
  -3  11  12       10.17        1.04     17.01 o 
  -2  11  12        0.97      -12.85     15.63 o 
   0 -11  13      393.67      376.76     55.73 o 
   1 -11  13        5.82       27.78     20.49 o 
   2 -11  13      121.69      113.89     29.86 o 
  -3 -10  13        0.22        5.56     18.75 o 
  -2 -10  13        0.70        2.76     11.15 o 
  -1 -10  13        0.43        0.96     11.04 o 
   0 -10  13       13.15       32.12     14.83 o 
   1 -10  13       16.99       17.01     18.40 o 
   2 -10  13      220.45      214.24     38.54 o 
   3 -10  13       55.83       74.65     23.96 o 
   4 -10  13       34.09       28.82     21.88 o 
  -4  -9  13      166.48       97.92     27.43 o 
  -3  -9  13      199.46      244.45     40.97 o 
  -2  -9  13      450.16      492.57     37.28 o 
  -1  -9  13        2.16        4.94     10.68 o 
   0  -9  13       23.25       18.94     12.33 o 
   1  -9  13      127.44      117.36     27.78 o 
   2  -9  13       26.85        1.39     14.58 o 
   3  -9  13      116.17      137.16     30.21 o 
   4  -9  13        4.21       19.10     19.79 o 
  -5  -8  13      141.28      121.53     31.25 o 
  -4  -8  13      123.72      148.96     34.03 o 
  -3  -8  13      286.30      353.13     46.88 o 
  -2  -8  13      780.50      765.21     43.99 o 
  -1  -8  13      466.61      487.46     35.48 o 
   0  -8  13      101.58      109.43     18.09 o 
   1  -8  13       12.19        0.35     15.28 o 
   2  -8  13        8.26        6.94     14.24 o 
   3  -8  13      141.65      124.66     29.86 o 
   4  -8  13        2.16       28.47     19.10 o 
   5  -8  13      181.06      157.30     34.03 o 
  -6  -7  13     1145.76     1310.45     90.28 o 
  -5  -7  13      340.93      317.02     45.83 o 
  -4  -7  13      212.42      239.59     38.89 o 
  -3  -7  13      607.71      594.80     58.68 o 
  -2  -7  13      753.21      714.09     40.28 o 
  -1  -7  13      204.17      243.20     27.95 o 
   0  -7  13       60.49       80.95     16.08 o 
   1  -7  13      317.20      373.97     44.10 o 
   2  -7  13        4.89       15.63     15.97 o 
   3  -7  13       25.20       26.74     17.36 o 
   4  -7  13       77.02      109.38     28.47 o 
   5  -7  13      736.46      750.36     67.02 o 
   6  -7  13      141.37       68.06     24.65 o 
  -7  -6  13      696.02      917.73     80.21 o 
  -6  -6  13        0.90       25.35     19.10 o 
  -5  -6  13      567.66      658.35     64.58 o 
  -4  -6  13       47.86       88.20     24.65 o 
  -3  -6  13       13.20       43.40     18.75 o 
  -2  -6  13      388.34      449.01     42.88 o 
  -1  -6  13      512.95      559.51     35.56 o 
   0  -6  13       47.04       46.27     13.09 o 
   1  -6  13      333.30      373.62     43.75 o 
   2  -6  13       57.69       43.40     19.10 o 
   3  -6  13       31.52       96.53     26.04 o 
   4  -6  13      191.50      149.31     29.51 o 
   5  -6  13      177.63      186.46     34.38 o 
   6  -6  13      232.52      262.85     41.32 o 
  -8  -5  13       30.10       94.79     30.21 o 
  -7  -5  13        0.75       -3.47     16.67 o 
  -6  -5  13      252.88      247.57     40.28 o 
  -5  -5  13       17.55       18.06     15.97 o 
  -4  -5  13      378.08      382.30     46.53 o 
  -3  -5  13        2.71       10.07     12.85 o 
  -2  -5  13        1.96        3.66      8.68 o 
  -1  -5  13      412.67      442.83     31.16 o 
   0  -5  13      361.45      350.20     56.60 o 
   1  -5  13      277.83      269.45     37.15 o 
   2  -5  13      242.98      253.48     36.46 o 
   3  -5  13       31.75       29.17     15.97 o 
   4  -5  13        3.74        2.08     14.24 o 
   5  -5  13      109.89      139.59     30.56 o 
   6  -5  13        1.56       -0.69     14.58 o 
  -8  -4  13       10.97       19.44     19.79 o 
  -7  -4  13      367.40      394.11     52.08 o 
  -6  -4  13      221.78      265.28     41.67 o 
  -5  -4  13      176.04      135.77     30.21 o 
  -4  -4  13      340.60      421.54     47.57 o 
  -3  -4  13      463.15      482.65     48.96 o 
  -2  -4  13       10.25        1.42      8.71 o 
  -1  -4  13        9.08       14.14      9.72 o 
   0  -4  13       74.52      105.91     23.26 o 
   1  -4  13       40.22       37.50     15.97 o 
   2  -4  13        2.33       27.78     14.93 o 
   3  -4  13      162.01      194.10     31.60 o 
   4  -4  13      132.58      118.41     27.43 o 
   5  -4  13       74.79       43.06     20.14 o 
   6  -4  13       37.93       12.85     16.32 o 
  -9  -3  13      465.28      403.13     55.56 o 
  -8  -3  13      239.35      281.95     45.49 o 
  -7  -3  13       47.68       52.78     22.57 o 
  -6  -3  13      164.55      197.23     34.38 o 
  -5  -3  13      168.92      176.39     32.29 o 
  -4  -3  13       49.95       66.67     21.18 o 
  -3  -3  13        0.24        7.29     13.89 o 
  -2  -3  13      363.72      437.32     60.24 o 
  -1  -3  13      222.11      250.65     22.77 o 
   0  -3  13      430.87      531.61     45.49 o 
   1  -3  13      659.06      709.04     51.04 o 
   2  -3  13      176.62      181.60     30.90 o 
   3  -3  13       79.88      120.49     26.04 o 
   4  -3  13      303.01      291.33     41.32 o 
   5  -3  13       61.62       86.46     25.70 o 
   6  -3  13      366.51      297.58     43.40 o 
  -9  -2  13      310.81      284.03     45.83 o 
  -8  -2  13      136.06      182.30     35.76 o 
  -7  -2  13      128.91      171.53     32.99 o 
  -6  -2  13      278.09      188.55     32.99 o 
  -5  -2  13       86.15       69.45     21.88 o 
  -4  -2  13        0.01       -2.78     12.50 o 
  -3  -2  13        0.21        0.35     11.81 o 
  -2  -2  13       10.63       22.81      9.06 o 
  -1  -2  13      269.91      330.66     64.06 o 
   0  -2  13      816.58      837.87     55.21 o 
   1  -2  13       79.86       90.63     22.22 o 
   2  -2  13      208.29      221.19     33.33 o 
   3  -2  13      135.93      155.56     28.82 o 
   4  -2  13      105.07       87.15     24.31 o 
   5  -2  13      626.73      712.52     63.54 o 
   6  -2  13       87.97      109.03     28.47 o 
 -10  -1  13      128.26      115.63     30.90 o 
  -9  -1  13      184.28      220.14     39.58 o 
  -8  -1  13      165.76       98.61     27.78 o 
  -7  -1  13       71.42       22.92     16.32 o 
  -6  -1  13      379.50      385.77     45.83 o 
  -5  -1  13       53.32       59.03     20.14 o 
  -4  -1  13      141.86      142.71     27.43 o 
  -3  -1  13        9.65       -0.35     11.11 o 
  -2  -1  13      113.51      131.06     16.36 o 
  -1  -1  13       60.75       40.63     11.54 o 
   0  -1  13       25.85       30.90     13.89 o 
   1  -1  13     1520.71     1721.91     90.63 o 
   2  -1  13      309.08      318.76     39.58 o 
   3  -1  13      488.63      449.66     47.22 o 
   4  -1  13      183.59      137.85     29.51 o 
   5  -1  13      281.16      220.14     37.15 o 
   6  -1  13      153.40      125.70     30.90 o 
 -10   0  13      130.94       71.18     25.70 o 
  -9   0  13       22.33       -7.64     15.63 o 
  -8   0  13      419.31      465.98     54.17 o 
  -7   0  13      250.14      203.48     33.68 o 
  -6   0  13       70.71       55.56     19.10 o 
  -5   0  13       13.51       10.76     13.19 o 
  -4   0  13       53.78       45.83     18.75 o 
  -3   0  13      829.47      782.66     55.56 o 
  -2   0  13       60.67      102.50     15.47 o 
  -1   0  13      142.85      164.01     18.64 o 
   0   0  13      248.95      275.70     33.68 o 
   1   0  13       22.42       15.28     12.85 o 
   2   0  13      313.87      309.73     38.20 o 
   3   0  13        4.96        5.90     14.58 o 
   4   0  13      346.31      340.63     43.75 o 
   5   0  13       11.03      -12.15     11.81 o 
 -10   1  13      136.31      145.14     33.68 o 
  -9   1  13        2.57       -4.17     14.93 o 
  -8   1  13      360.48      277.78     42.71 o 
  -7   1  13      140.89      121.18     27.78 o 
  -6   1  13       25.20       28.47     16.32 o 
  -5   1  13      164.44      179.17     31.25 o 
  -4   1  13      571.75      592.03     53.13 o 
  -3   1  13        0.01        2.08     12.50 o 
  -2   1  13      680.83      703.83     34.26 o 
  -1   1  13       96.05      108.31     15.80 o 
   0   1  13       87.79      112.16     22.57 o 
   1   1  13        0.25       -5.21     10.07 o 
   2   1  13        0.54       -7.29     11.46 o 
   3   1  13      252.77      312.51     41.32 o 
   4   1  13      137.10      160.07     31.25 o 
   5   1  13      116.13      139.59     31.60 o 
 -10   2  13      305.23      255.91     42.36 o 
  -9   2  13      332.67      308.69     44.10 o 
  -8   2  13      122.16      115.28     29.17 o 
  -7   2  13      118.66      118.06     26.39 o 
  -6   2  13      557.27      476.75     50.35 o 
  -5   2  13      108.49       90.28     24.31 o 
  -4   2  13     1159.29     1242.04     76.74 o 
  -3   2  13     1088.37     1099.68     69.79 o 
  -2   2  13       36.27       37.21     11.32 o 
  -1   2  13     1052.74     1085.47    100.52 o 
   0   2  13      292.44      376.74     39.58 o 
   1   2  13      124.43      125.70     25.35 o 
   2   2  13        7.18       48.96     19.10 o 
   3   2  13      435.21      492.37     51.39 o 
   4   2  13       92.48       87.85     24.65 o 
   5   2  13       67.45      140.28     30.90 o 
 -11   3  13       13.79       32.29     22.57 o 
 -10   3  13       79.51       81.25     27.08 o 
  -9   3  13      147.00      182.30     36.81 o 
  -8   3  13      682.94      674.67     64.93 o 
  -7   3  13      501.97      636.12     61.46 o 
  -6   3  13      296.04      260.77     38.54 o 
  -5   3  13     1234.62     1080.58     71.88 o 
  -4   3  13      222.47      236.12     36.46 o 
  -3   3  13      153.48      152.09     29.86 o 
  -2   3  13     1135.06     1097.50     46.37 o 
  -1   3  13      440.01      472.12     33.51 o 
   0   3  13      530.04      504.52     45.49 o 
   1   3  13      899.79      801.75     56.60 o 
   2   3  13      236.36      316.33     40.28 o 
   3   3  13      217.60      245.84     37.15 o 
   4   3  13        8.95       -0.35     14.58 o 
 -11   4  13       70.71      108.34     31.25 o 
 -10   4  13      358.94      326.05     47.92 o 
  -9   4  13       78.39       71.53     26.39 o 
  -8   4  13        1.54      -13.19     13.89 o 
  -7   4  13       79.99      108.34     28.13 o 
  -6   4  13      194.43      164.93     31.25 o 
  -5   4  13       18.13       30.21     17.71 o 
  -4   4  13      145.24      207.64     34.03 o 
  -3   4  13       12.54       22.22     16.67 o 
  -2   4  13      213.53      141.67     27.08 o 
  -1   4  13     1405.37     1328.05     53.12 o 
   0   4  13      707.95      675.71     53.13 o 
   1   4  13     1172.68     1391.35     81.60 o 
   2   4  13      344.63      365.63     44.79 o 
   3   4  13       22.11       24.65     17.71 o 
   4   4  13      203.32      188.89     35.07 o 
 -10   5  13        7.69       39.93     23.61 o 
  -9   5  13      197.55      173.61     35.76 o 
  -8   5  13       96.94       61.11     23.96 o 
  -7   5  13       62.55       88.54     25.35 o 
  -6   5  13        0.00       12.15     15.63 o 
  -5   5  13      386.23      436.47     50.70 o 
  -4   5  13      456.96      410.08     48.26 o 
  -3   5  13      231.83      247.57     37.15 o 
  -2   5  13      166.68      229.87     34.38 o 
  -1   5  13      340.46      348.27     38.54 o 
   0   5  13     1292.63     1211.83     73.27 o 
   1   5  13      175.70      147.57     28.47 o 
   2   5  13      234.04      229.17     37.50 o 
   3   5  13      163.07      192.71     36.11 o 
 -10   6  13       38.79       34.03     24.31 o 
  -9   6  13       56.36       35.07     21.18 o 
  -8   6  13      590.45      583.00     63.54 o 
  -7   6  13      144.20      241.32     40.63 o 
  -6   6  13       83.26       82.99     25.00 o 
  -5   6  13      183.64      227.44     37.15 o 
  -4   6  13      200.78      175.00     32.64 o 
  -3   6  13      382.76      421.19     48.26 o 
  -2   6  13        7.44        2.78     13.89 o 
  -1   6  13       41.66       95.49     22.92 o 
   0   6  13       51.60       66.67     20.14 o 
   1   6  13        9.67       28.13     17.36 o 
   2   6  13        0.14        0.35     16.32 o 
   3   6  13      229.86      204.87     37.85 o 
 -10   7  13      223.37      234.38     43.06 o 
  -9   7  13       38.69       42.01     22.92 o 
  -8   7  13      877.55      861.13     75.00 o 
  -7   7  13       60.84       64.58     22.57 o 
  -6   7  13      756.67      814.25     69.79 o 
  -5   7  13       78.04      110.42     28.82 o 
  -4   7  13      232.36      228.48     37.85 o 
  -3   7  13      530.32      468.41     51.39 o 
  -2   7  13      466.95      634.04     57.99 o 
  -1   7  13       34.57       57.29     20.14 o 
   0   7  13      222.50      144.45     28.82 o 
   1   7  13       42.23       76.74     23.26 o 
   2   7  13      275.83      349.66     47.22 o 
 -10   8  13      244.28      278.13     46.88 o 
  -9   8  13        2.99      -10.42     17.01 o 
  -8   8  13       10.77       13.89     17.71 o 
  -7   8  13      629.53      733.35     71.53 o 
  -6   8  13      636.22      654.53     65.97 o 
  -5   8  13      593.66      687.51     65.97 o 
  -4   8  13      301.03      338.20     46.88 o 
  -3   8  13       62.91       93.40     26.74 o 
  -2   8  13        3.08       24.31     18.06 o 
  -1   8  13      349.59      326.74     40.97 o 
   0   8  13       26.98       40.97     20.14 o 
   1   8  13       40.59       42.71     22.57 o 
  -9   9  13       82.95      101.74     31.25 o 
  -8   9  13       93.85       78.82     26.74 o 
  -7   9  13      219.58      248.62     43.40 o 
  -6   9  13      796.39      736.47     70.14 o 
  -5   9  13      213.32      321.19     47.57 o 
  -4   9  13       92.69      118.06     29.17 o 
  -3   9  13      257.27      308.34     45.14 o 
  -2   9  13       95.57       81.25     25.70 o 
  -1   9  13       37.21       51.74     21.18 o 
   0   9  13      315.22      382.30     48.96 o 
  -8  10  13        0.62        0.35     18.40 o 
  -7  10  13        3.83       12.15     20.49 o 
  -6  10  13       50.79       27.43     20.14 o 
  -5  10  13      746.37      827.45     74.65 o 
  -4  10  13      378.47      449.66     56.95 o 
  -3  10  13        8.28       27.08     21.18 o 
  -2  10  13       25.29        6.94     17.71 o 
   0 -10  14       94.03       81.30     18.62 o 
   1 -10  14        5.59      -13.54     15.97 o 
  -3  -9  14       38.99       38.20     23.26 o 
  -2  -9  14       37.33       39.13     15.58 o 
  -1  -9  14        1.73       -0.17     11.76 o 
   0  -9  14      178.66      200.18     25.53 o 
   1  -9  14       48.94       39.24     20.49 o 
   2  -9  14       80.41       43.75     21.88 o 
   3  -9  14        2.67       10.07     18.06 o 
  -4  -8  14       41.67       22.57     21.18 o 
  -3  -8  14      497.10      552.10     60.42 o 
  -2  -8  14      265.11      307.46     30.21 o 
  -1  -8  14      277.95      262.67     28.23 o 
   0  -8  14       16.99       32.88     14.93 o 
   1  -8  14      176.64      185.42     34.72 o 
   2  -8  14       53.99       44.45     22.92 o 
   3  -8  14       98.74      129.17     31.25 o 
   4  -8  14      255.58      308.69     45.49 o 
  -5  -7  14        0.70      -12.50     16.32 o 
  -4  -7  14      245.15      205.56     37.85 o 
  -3  -7  14      238.85      162.50     33.68 o 
  -2  -7  14      200.28      201.75     31.08 o 
  -1  -7  14      811.72      801.19     43.83 o 
   0  -7  14       73.63       52.08     21.88 o 
   1  -7  14      192.16      208.69     35.76 o 
   2  -7  14      401.38      447.58     51.74 o 
   3  -7  14       66.92       58.33     23.61 o 
   4  -7  14      219.95      251.39     40.28 o 
  -6  -6  14      558.91      615.64     66.32 o 
  -5  -6  14        1.19       -1.04     16.32 o 
  -4  -6  14       76.55       87.85     25.70 o 
  -3  -6  14      588.06      619.81     60.07 o 
  -2  -6  14        6.32       19.56     11.37 o 
  -1  -6  14      216.39      223.08     24.52 o 
   0  -6  14      122.44      122.22     27.78 o 
   1  -6  14      150.03      219.80     35.42 o 
   2  -6  14       45.96       90.97     25.00 o 
   3  -6  14      144.55      169.10     31.95 o 
   4  -6  14        7.57        7.29     17.36 o 
   5  -6  14       30.19       34.72     21.53 o 
  -7  -5  14      496.86      647.93     69.10 o 
  -6  -5  14       69.12       64.24     24.31 o 
  -5  -5  14       83.71       74.31     26.39 o 
  -4  -5  14        2.05       -5.56     13.89 o 
  -3  -5  14        5.99       16.32     17.01 o 
  -2  -5  14      163.85      181.04     21.74 o 
  -1  -5  14      328.73      347.47     37.15 o 
   0  -5  14       47.16       42.36     18.06 o 
   1  -5  14      135.56      197.57     33.68 o 
   2  -5  14      359.06      386.12     45.83 o 
   3  -5  14       15.50       -1.39     13.54 o 
   4  -5  14       90.88       96.53     27.08 o 
   5  -5  14       79.13       65.28     26.04 o 
  -8  -4  14       79.45       34.38     22.92 o 
  -7  -4  14        0.59       17.71     18.06 o 
  -6  -4  14      186.86      220.49     40.63 o 
  -5  -4  14        0.17       -4.17     14.24 o 
  -4  -4  14       12.85       32.29     17.71 o 
  -3  -4  14        0.15       -2.08     13.54 o 
  -2  -4  14      522.28      597.48     36.53 o 
  -1  -4  14        4.83        7.30     10.19 o 
   0  -4  14       10.93       -7.29     12.15 o 
   1  -4  14      145.78      176.39     30.56 o 
   2  -4  14       53.00       36.46     18.75 o 
   3  -4  14      576.42      550.01     54.86 o 
   4  -4  14       33.69       46.88     21.88 o 
   5  -4  14       93.17      111.46     29.51 o 
  -8  -3  14      405.39      422.58     55.56 o 
  -7  -3  14       87.73       64.93     24.31 o 
  -6  -3  14      320.88      353.48     47.92 o 
  -5  -3  14        5.17        8.68     15.97 o 
  -4  -3  14       11.21       21.18     15.28 o 
  -3  -3  14        0.53       -2.08     13.19 o 
  -2  -3  14        8.03       -8.74      7.49 o 
  -1  -3  14     1024.64     1065.30     46.36 o 
   0  -3  14        0.11       12.15     12.85 o 
   1  -3  14      147.57      147.23     26.74 o 
   2  -3  14      119.69      146.88     29.51 o 
   3  -3  14       67.77      103.47     26.04 o 
   4  -3  14      158.25      187.16     34.72 o 
   5  -3  14       70.33       83.34     26.04 o 
  -9  -2  14      832.19      991.69     84.03 o 
  -8  -2  14      289.79      345.15     51.04 o 
  -7  -2  14       35.53       26.74     18.40 o 
  -6  -2  14      459.73      502.79     55.90 o 
  -5  -2  14      102.85      109.03     26.74 o 
  -4  -2  14       10.79       19.79     15.63 o 
  -3  -2  14       28.20       47.57     18.40 o 
  -2  -2  14      330.12      331.72     26.64 o 
  -1  -2  14      525.26      519.69     32.78 o 
   0  -2  14     2956.17     3007.01    136.46 o 
   1  -2  14     1048.02      888.21     60.07 o 
   2  -2  14      385.75      404.18     45.49 o 
   3  -2  14        7.36       20.49     15.63 o 
   4  -2  14      165.70      177.78     33.68 o 
   5  -2  14       11.53        1.39     15.63 o 
  -9  -1  14       71.55       85.07     28.82 o 
  -7  -1  14      268.93      225.00     37.50 o 
  -6  -1  14      189.47      180.21     32.64 o 
  -5  -1  14        1.38        3.47     12.50 o 
  -4  -1  14      176.04      192.37     33.33 o 
  -3  -1  14      225.26      260.42     36.11 o 
  -2  -1  14      303.81      264.24     36.46 o 
  -1  -1  14      813.47      960.41     43.29 o 
   0  -1  14       89.79       97.22     23.26 o 
   1  -1  14      173.23      199.31     31.95 o 
   2  -1  14      883.74      913.56     62.85 o 
   3  -1  14       11.17        9.03     14.58 o 
   4  -1  14       11.85       -5.56     14.58 o 
   5  -1  14      192.88      201.74     38.20 o 
  -9   0  14       51.01       31.95     21.53 o 
  -8   0  14        0.06       -4.17     14.93 o 
  -7   0  14      501.85      557.65     58.68 o 
  -6   0  14      347.36      282.99     39.93 o 
  -5   0  14       27.32       27.43     15.63 o 
  -4   0  14       51.29       66.32     21.53 o 
  -3   0  14      580.55      548.28     51.39 o 
  -2   0  14      259.48      325.01     39.58 o 
  -1   0  14       26.18       30.73     11.12 o 
   0   0  14      154.53      229.17     32.64 o 
   1   0  14      135.33      168.41     28.47 o 
   2   0  14      147.21      166.32     30.21 o 
   3   0  14      736.50      757.31     63.20 o 
   4   0  14      140.46      188.55     34.03 o 
 -10   1  14       14.59       29.17     22.22 o 
  -9   1  14        1.49      -15.28     14.58 o 
  -8   1  14      434.72      343.41     47.57 o 
  -7   1  14      109.74       81.60     27.08 o 
  -6   1  14       50.62       56.25     21.18 o 
  -5   1  14      265.30      248.27     37.50 o 
  -4   1  14      278.82      257.64     36.81 o 
  -3   1  14        6.52       -8.68     12.15 o 
  -2   1  14       17.65       14.93     14.24 o 
  -1   1  14     1233.80     1293.08     72.92 o 
   0   1  14       91.84      104.86     23.26 o 
   1   1  14      203.63      206.60     32.29 o 
   2   1  14      625.12      564.94     54.17 o 
   3   1  14       64.96       56.25     21.53 o 
   4   1  14        1.58       11.81     15.63 o 
 -10   2  14      254.81      295.84     46.18 o 
  -9   2  14       33.28       26.39     19.44 o 
  -8   2  14       89.98       70.83     24.65 o 
  -7   2  14      112.66      116.32     31.25 o 
  -6   2  14      153.80      170.84     32.29 o 
  -5   2  14       31.86       26.74     18.75 o 
  -4   2  14      310.24      326.05     42.36 o 
  -3   2  14       29.41       26.39     18.06 o 
  -2   2  14     1710.36     1724.00     95.49 o 
  -1   2  14       17.24      -11.46     10.42 o 
   0   2  14       25.24       19.79     14.93 o 
   1   2  14      128.05      138.54     27.43 o 
   2   2  14      474.88      555.57     53.82 o 
   3   2  14      218.73      219.80     36.11 o 
   4   2  14       66.86       84.03     26.74 o 
 -10   3  14        8.96        8.68     19.44 o 
  -9   3  14      349.29      295.15     47.22 o 
  -8   3  14      332.96      312.51     46.18 o 
  -7   3  14      381.13      347.58     47.22 o 
  -6   3  14      320.37      343.06     45.49 o 
  -5   3  14      302.80      315.98     43.06 o 
  -4   3  14      475.56      517.03     53.82 o 
  -3   3  14     1163.56     1251.42     79.17 o 
  -2   3  14        8.22       17.36     18.06 o 
  -1   3  14      743.10      816.34     55.21 o 
   0   3  14       84.38       83.34     22.22 o 
   1   3  14       42.44       22.22     15.97 o 
   2   3  14      567.23      670.50     59.72 o 
   3   3  14       24.26       28.82     19.10 o 
 -10   4  14       14.79       22.57     22.57 o 
  -9   4  14        2.81       25.00     20.83 o 
  -8   4  14        0.10        6.94     15.97 o 
  -7   4  14      556.10      469.11     56.25 o 
  -6   4  14       52.16       89.93     26.74 o 
  -5   4  14      177.35      222.23     37.85 o 
  -4   4  14      321.11      294.45     42.01 o 
  -3   4  14     1105.98     1042.04     71.88 o 
  -2   4  14      131.82      129.86     28.13 o 
  -1   4  14       45.27       32.29     15.63 o 
   0   4  14     1433.92     1360.45     79.86 o 
   1   4  14       91.42      172.57     31.60 o 
   2   4  14        2.92       40.63     20.14 o 
   3   4  14        0.71       27.08     18.40 o 
 -10   5  14        3.12        2.08     18.40 o 
  -9   5  14       77.80      127.43     33.68 o 
  -8   5  14        2.11       -1.74     17.36 o 
  -7   5  14      214.81      203.82     37.85 o 
  -6   5  14      218.09      164.59     34.03 o 
  -5   5  14      307.66      368.06     48.96 o 
  -4   5  14      388.55      352.79     45.83 o 
  -3   5  14        6.71        0.00     13.54 o 
  -2   5  14       52.44       71.88     23.26 o 
  -1   5  14       14.98       24.31     14.58 o 
   0   5  14       23.79       28.82     16.32 o 
   1   5  14      498.70      509.73     52.78 o 
   2   5  14      330.76      314.24     44.10 o 
  -9   6  14       85.50       64.24     27.43 o 
  -8   6  14      152.50       89.24     29.86 o 
  -7   6  14       22.13       13.54     18.06 o 
  -6   6  14       13.53        8.33     16.32 o 
  -5   6  14      192.11      163.89     34.72 o 
  -4   6  14       10.41        2.08     16.32 o 
  -3   6  14      539.46      594.11     58.33 o 
  -2   6  14        0.98       12.15     17.01 o 
  -1   6  14        1.29        0.35     13.54 o 
   0   6  14      427.24      432.65     47.57 o 
   1   6  14       35.98       69.79     23.96 o 
  -9   7  14      434.04      374.66     53.13 o 
  -8   7  14        2.66        5.90     18.75 o 
  -7   7  14      477.00      519.11     60.42 o 
  -6   7  14      107.59      130.56     31.60 o 
  -5   7  14       78.31       67.02     26.04 o 
  -4   7  14       94.99      118.41     29.86 o 
  -3   7  14       92.34       92.71     26.39 o 
   0   7  14       39.03       18.75     18.06 o 
  -8   8  14      458.85      556.26     64.24 o 
  -7   8  14       75.33      102.43     30.90 o 
  -6   8  14      854.24      894.46     78.47 o 
  -5   8  14      246.72      294.45     45.83 o 
  -4   8  14       41.83       44.45     22.92 o 
  -3   8  14       52.07       58.68     24.65 o 
  -7   9  14     1630.87     1550.73    103.13 o 
  -6   9  14      152.97      130.91     34.38 o 
  -5   9  14      312.53      296.53     47.92 o 
  -4   9  14      189.04      205.91     40.28 o 
  -3   9  14        6.32        7.64     19.10 o 
  -2  -8  15       47.29       47.92     22.92 o 
  -1  -8  15      527.80      632.68     59.03 o 
   0  -8  15      287.77      330.91     45.14 o 
   1  -8  15       19.75       33.33     21.18 o 
  -4  -7  15       21.71       18.06     19.10 o 
  -3  -7  15       20.87       12.50     19.44 o 
  -2  -7  15       46.36       60.42     25.00 o 
  -1  -7  15       23.78       30.45     14.12 o 
   0  -7  15      527.46      594.46     57.99 o 
   1  -7  15      489.69      382.99     47.92 o 
   2  -7  15        4.28       26.04     19.79 o 
   3  -7  15       13.87       29.51     19.79 o 
  -5  -6  15       35.10       75.70     27.08 o 
  -4  -6  15       25.51       41.67     22.22 o 
  -3  -6  15      260.25      357.30     48.96 o 
  -2  -6  15      133.31      157.99     33.33 o 
  -1  -6  15      101.05      100.25     26.04 o 
   0  -6  15      194.21      196.88     34.72 o 
   1  -6  15      152.27      135.42     29.86 o 
   2  -6  15      550.79      668.42     61.81 o 
   3  -6  15       66.06       56.60     23.61 o 
  -6  -5  15      486.08      468.41     57.29 o 
  -5  -5  15       21.91       42.71     21.53 o 
  -4  -5  15       35.61       40.63     21.18 o 
  -3  -5  15       66.94       84.38     27.08 o 
  -2  -5  15        3.45        3.82     16.32 o 
  -1  -5  15       92.44       94.84     17.67 o 
   0  -5  15      423.02      470.50     49.65 o 
   1  -5  15      589.59      696.89     60.07 o 
   2  -5  15      548.55      658.35     60.77 o 
   3  -5  15      789.77      859.39     71.18 o 
   4  -5  15       86.99       45.83     21.53 o 
  -7  -4  15       31.17       -2.08     18.06 o 
  -6  -4  15      172.23      238.20     42.71 o 
  -5  -4  15      278.29      226.39     39.24 o 
  -4  -4  15       29.12       13.54     19.10 o 
  -3  -4  15      362.56      337.16     45.83 o 
  -2  -4  15       34.12        8.68     15.97 o 
  -1  -4  15       35.70       58.68     20.14 o 
   0  -4  15      267.40      296.53     38.89 o 
   1  -4  15      724.31      742.72     61.11 o 
   2  -4  15       93.73       98.96     26.39 o 
   3  -4  15       96.59       94.45     28.47 o 
   4  -4  15       72.74       98.27     27.78 o 
  -7  -3  15       92.12       77.09     27.43 o 
  -6  -3  15       40.86       61.81     25.35 o 
  -5  -3  15      187.26      235.77     39.93 o 
  -4  -3  15       42.99       70.83     23.61 o 
  -3  -3  15        2.10        3.82     14.93 o 
  -2  -3  15      532.66      555.57     53.13 o 
  -1  -3  15        5.06       18.40     15.63 o 
   0  -3  15       27.56       12.85     15.28 o 
   1  -3  15      131.56      144.79     29.51 o 
   2  -3  15       13.84       17.71     16.32 o 
   3  -3  15      108.57      104.17     26.04 o 
   4  -3  15        0.81       30.90     20.83 o 
  -8  -2  15      507.61      421.88     56.60 o 
  -7  -2  15      110.86       95.84     29.17 o 
  -6  -2  15      291.46      255.21     40.97 o 
  -5  -2  15      131.12      128.48     30.56 o 
  -4  -2  15       89.54       53.82     20.49 o 
  -3  -2  15      360.32      392.02     46.53 o 
  -2  -2  15      191.63      202.78     33.33 o 
  -1  -2  15      466.41      525.36     48.61 o 
   0  -2  15      983.16      974.67     64.58 o 
   1  -2  15      396.21      426.40     47.22 o 
   2  -2  15       42.46       82.99     24.65 o 
   3  -2  15       24.79       44.79     21.18 o 
   4  -2  15       28.56       21.18     17.36 o 
  -8  -1  15      126.90      165.63     37.15 o 
  -7  -1  15      149.41      174.31     34.38 o 
  -6  -1  15      423.71      459.73     54.17 o 
  -5  -1  15      605.55      620.15     60.07 o 
  -4  -1  15       11.49       27.08     17.71 o 
  -3  -1  15      108.66      116.67     27.08 o 
  -2  -1  15      766.16      877.45     62.85 o 
  -1  -1  15       19.25       46.88     18.75 o 
   0  -1  15     1636.80     1832.68     97.22 o 
   1  -1  15       43.94       30.90     17.36 o 
   2  -1  15       15.07       27.08     18.40 o 
   3  -1  15       16.62       17.36     17.01 o 
   4  -1  15      137.42      146.88     32.64 o 
  -8   0  15      160.58       80.56     28.13 o 
  -7   0  15       21.65       17.71     18.06 o 
  -6   0  15        0.97        6.94     16.32 o 
  -5   0  15      121.43       82.99     25.35 o 
  -4   0  15      109.91       87.50     24.31 o 
  -3   0  15        1.62        0.69     14.58 o 
  -2   0  15       58.31       71.88     22.22 o 
  -1   0  15      322.94      312.16     37.85 o 
   0   0  15      226.77      313.20     39.93 o 
   1   0  15      768.54      798.63     63.20 o 
   2   0  15      228.87      219.10     35.76 o 
   3   0  15      214.97      200.70     36.46 o 
  -9   1  15      132.39      104.86     31.95 o 
  -8   1  15       18.73       19.10     20.14 o 
  -7   1  15      160.06      173.27     35.42 o 
  -6   1  15       16.98       19.10     17.71 o 
  -5   1  15      323.17      266.67     39.58 o 
  -4   1  15        2.64       12.85     15.97 o 
  -3   1  15      108.31      125.35     28.82 o 
  -2   1  15       47.72       44.45     20.83 o 
  -1   1  15       19.03       43.75     17.36 o 
   0   1  15      312.03      262.51     36.46 o 
   1   1  15        0.72        3.13     13.19 o 
   2   1  15      346.20      333.34     43.75 o 
   3   1  15      182.97      151.74     32.29 o 
  -9   2  15      233.86      225.00     42.01 o 
  -8   2  15      179.40       99.65     28.82 o 
  -7   2  15      963.94      984.40     74.31 o 
  -6   2  15      496.70      437.16     52.78 o 
  -5   2  15        2.32       -2.43     14.93 o 
  -4   2  15      108.85       84.03     26.39 o 
  -3   2  15       45.28       47.92     21.53 o 
  -2   2  15      293.18      256.26     38.54 o 
   0   2  15        8.82       31.95     16.67 o 
   1   2  15      168.91      214.94     34.03 o 
   2   2  15       19.37       56.95     22.22 o 
   3   2  15        4.74        5.56     16.32 o 
  -9   3  15        8.77        3.82     18.40 o 
  -8   3  15      318.61      325.70     50.35 o 
  -7   3  15        4.32        2.78     17.71 o 
  -6   3  15     1151.16     1199.33     82.99 o 
  -5   3  15      839.88      775.36     68.75 o 
  -4   3  15      113.42       44.10     20.14 o 
  -3   3  15      105.66      142.36     31.60 o 
   0   3  15        6.75       23.26     17.01 o 
   1   3  15       24.38       35.42     18.75 o 
   2   3  15       97.25      117.36     28.47 o 
  -9   4  15      286.85      264.59     47.22 o 
  -8   4  15       57.58       45.49     23.96 o 
  -7   4  15      641.09      575.36     63.54 o 
  -6   4  15      139.41      130.21     33.33 o 
  -5   4  15      908.22     1067.38     76.74 o 
  -4   4  15      102.43      115.63     29.86 o 
  -3   4  15      311.81      382.65     48.26 o 
   0   4  15      110.96      119.79     27.78 o 
   1   4  15        2.40       16.67     17.71 o 
  -8   5  15        3.27       -8.33     15.97 o 
  -7   5  15       27.95       39.24     23.26 o 
  -6   5  15      508.65      515.29     60.42 o 
  -5   5  15      165.70      245.14     41.32 o 
  -4   5  15      653.69      743.42     67.02 o 
  -3   5  15      312.50      438.55     51.74 o 
   0   5  15      187.02      169.80     30.56 o 
   1   5  15      187.64      224.31     37.50 o 
  -8   6  15        6.42       17.36     19.44 o 
  -7   6  15       18.51       36.11     22.57 o 
  -6   6  15        0.02      -11.11     15.28 o 
  -4   6  15      143.88      192.37     37.50 o 
  -3   6  15        5.62        5.21     17.36 o 
   0   6  15        1.35       23.96     19.10 o 
  -7   7  15        5.06        9.38     19.44 o 
  -6   7  15       65.62       45.14     23.26 o 
  -5   7  15        0.61       -7.64     15.97 o 
  -4   7  15        9.86       -1.74     18.40 o 
  -3   7  15        2.69       -0.69     17.36 o 
  -6   8  15       12.01       37.15     22.22 o 
  -5   8  15      256.38      367.72     54.17 o 
  -4   8  15       25.35        6.94     20.14 o 
  -3  -6  16        2.36        4.17     19.10 o 
  -2  -6  16      424.05      437.16     53.47 o 
  -1  -6  16       14.83        7.64     18.75 o 
   0  -6  16      579.28      612.86     59.38 o 
   1  -6  16      323.77      401.40     50.00 o 
  -4  -5  16      172.31      234.03     41.67 o 
  -3  -5  16      124.93      138.20     32.29 o 
  -2  -5  16        5.67       -2.08     17.01 o 
   0  -5  16      252.80      322.92     42.71 o 
   1  -5  16      640.85      673.28     62.15 o 
  -5  -4  16        0.05       35.42     21.88 o 
  -4  -4  16       50.69       62.85     23.61 o 
  -3  -4  16      352.33      426.75     52.43 o 
  -2  -4  16       30.55       14.93     20.49 o 
   0  -4  16      976.17      851.06     66.67 o 
   1  -4  16      103.54      117.02     27.78 o 
   2  -4  16      480.97      485.77     54.86 o 
  -6  -3  16       17.88       27.78     22.57 o 
  -5  -3  16       30.07       55.56     24.65 o 
  -4  -3  16        6.75       -1.74     14.93 o 
  -3  -3  16      367.60      355.22     45.83 o 
  -2  -3  16        3.80       44.10     21.53 o 
   0  -3  16       78.06       64.58     23.96 o 
   1  -3  16      180.29      135.77     30.56 o 
   2  -3  16      180.03      188.55     35.76 o 
  -6  -2  16      188.88      239.94     42.36 o 
  -5  -2  16        1.71       -5.21     17.71 o 
  -4  -2  16      236.97      184.03     35.42 o 
  -3  -2  16      620.13      636.12     59.72 o 
  -2  -2  16      448.20      490.29     52.78 o 
   0  -2  16      362.92      371.19     44.79 o 
   1  -2  16       11.12       12.50     17.01 o 
   2  -2  16      233.11      256.26     40.28 o 
  -7  -1  16      488.89      433.34     54.86 o 
  -6  -1  16       12.62       -4.86     17.71 o 
  -5  -1  16      510.44      397.23     50.35 o 
  -4  -1  16      227.17      198.62     36.11 o 
  -3  -1  16        3.30      -18.06     15.97 o 
   0  -1  16       25.94       21.53     16.67 o 
   1  -1  16      379.63      465.64     50.70 o 
   2  -1  16       40.47       73.27     25.35 o 
  -7   0  16      192.31      202.78     39.58 o 
  -6   0  16      486.33      517.37     59.38 o 
  -5   0  16       70.29      122.92     30.21 o 
  -4   0  16      339.56      382.30     48.61 o 
  -3   0  16      392.60      354.52     46.88 o 
   0   0  16      144.55      162.85     30.90 o 
   1   0  16       15.30       32.64     19.10 o 
   2   0  16        7.19       18.75     19.10 o 
  -7   1  16        0.02        6.94     17.71 o 
  -6   1  16       91.52      103.82     31.60 o 
  -5   1  16      787.02      900.71     68.75 o 
  -4   1  16      464.49      485.77     55.21 o 
  -3   1  16      784.15      745.16     65.63 o 
   0   1  16        4.77       10.42     15.28 o 
   1   1  16       30.49       18.06     17.36 o 
  -7   2  16       51.95       21.53     21.53 o 
  -6   2  16       45.65       83.68     29.17 o 
  -5   2  16       80.27       85.42     27.43 o 
  -4   2  16      250.34      261.81     42.01 o 
  -3   2  16       93.21      114.24     28.47 o 
   0   2  16       42.61       55.56     20.49 o 
   1   2  16       11.98       20.83     18.06 o 
  -7   3  16      623.68      678.83     70.49 o 
  -6   3  16      137.43      204.52     40.97 o 
  -5   3  16      106.17      117.36     30.90 o 
  -4   3  16        6.46       18.06     20.14 o 
  -3   3  16        1.14        0.35     19.44 o 
   0   3  16        9.76       13.54     17.71 o 
  -7   4  16        8.13       12.50     21.88 o 
  -6   4  16      594.22      656.26     68.40 o 
  -5   4  16      146.00      101.39     31.60 o 
  -4   4  16       74.91      128.48     33.68 o 
  -3   4  16      180.17      156.25     34.38 o 
  -6   5  16      110.50      131.95     35.42 o 
  -5   5  16      531.39      620.15     65.97 o 
  -4   5  16       32.19      110.07     31.25 o 
  -5   6  16       19.26       10.42     20.14 o 
  -4   6  16      437.59      548.97     62.85 o 
  -3  -3  17      168.26      140.28     32.99 o 
  -4  -2  17        7.68       -7.64     17.01 o 
  -3  -2  17      368.08      327.09     47.22 o 
  -4  -1  17      264.45      285.08     44.10 o 
  -3  -1  17       66.21       87.85     27.43 o 
  -5   0  17      822.60      750.71     70.14 o 
  -4   0  17        1.13        9.72     17.71 o 
  -3   0  17      133.78      146.88     33.33 o 
  -5   1  17        5.39       38.20     24.31 o 
  -4   1  17     1141.73     1284.06     87.85 o 
  -5   2  17      287.18      334.73     49.31 o 
  -4   2  17        1.30        7.29     20.49 o 
                                                 
